# Supplementary material for: Spontaneous membrane protrusion and cell morphogenesis via self-propelled actin filaments
Source: EMBO Rep. 2026 Jun 25;27(14):3964–81. doi: 10.1038/s44319-026-00804-6 (PMC13400641; doi:10.1038/s44319-026-00804-6)
Supplement: Supplementary file 8 — Movie EV6 [file 44319_2026_804_MOESM8_ESM.zip]

Archive with 3 entries (2 files):
- Movie EV6/
- Movie EV6/Movie EV6 legend.docx
- Movie EV6/Movie EV6.mp4
