# Supplementary material for: Spontaneous membrane protrusion and cell morphogenesis via self-propelled actin filaments
Source: EMBO Rep. 2026 Jun 25;27(14):3964–81. doi: 10.1038/s44319-026-00804-6 (PMC13400641; doi:10.1038/s44319-026-00804-6)
Supplement: Supplementary file 16 — Source data Fig. 1 [file 44319_2026_804_MOESM16_ESM.zip]

Archive with 20 entries (13 files):
- Fig. 1/
- Fig. 1/1A/
- Fig. 1/1A/Lifeact.tif
- Fig. 1/1B/
- Fig. 1/1B/Fig1B.tif
- Fig. 1/1B/README.txt
- Fig. 1/1C/
- Fig. 1/1C/Dorsal.tif
- Fig. 1/1D/
- Fig. 1/1D/Side view.tif
- Fig. 1/1D/Top view.tif
- Fig. 1/1E/
- Fig. 1/1E/Area 1 untrimmed image.tif
- Fig. 1/1E/Epifluorescence.tif
- Fig. 1/1E/Left.tif
- Fig. 1/1E/TIRF .tif
- Fig. 1/1F/
- Fig. 1/1F/Area 2 untrimmed image.tif
- Fig. 1/1F/Epifluorescence.tif
- Fig. 1/1F/TIRF.tif
