# Supplementary material for: Spontaneous membrane protrusion and cell morphogenesis via self-propelled actin filaments
Source: EMBO Rep. 2026 Jun 25;27(14):3964–81. doi: 10.1038/s44319-026-00804-6 (PMC13400641; doi:10.1038/s44319-026-00804-6)
Supplement: Supplementary file 17 — Source data Fig. 2 [file 44319_2026_804_MOESM17_ESM.zip]

Archive with 34 entries (26 files):
- Fig. 2/
- Fig. 2/2A/
- Fig. 2/2A/EGFP-Lifeact.tif
- Fig. 2/2A/HaloTag-actin.tif
- Fig. 2/2A/Left untrimmed image.tif
- Fig. 2/2A/Left.tif
- Fig. 2/2A/Merge.tif
- Fig. 2/2A/README.txt
- Fig. 2/2A/Unprocessed image.tif
- Fig. 2/2C/
- Fig. 2/2C/F-actin.tif
- Fig. 2/2C/Left.tif
- Fig. 2/2C/Merge.tif
- Fig. 2/2C/README.txt
- Fig. 2/2C/Shootin1b.tif
- Fig. 2/2D/
- Fig. 2/2D/Cytochalasin B/
- Fig. 2/2D/Cytochalasin B/CyroB untrimmed image.tif
- Fig. 2/2D/Cytochalasin B/Cyto B.tif
- Fig. 2/2D/Cytochalasin B/README.txt
- Fig. 2/2D/DMSO/
- Fig. 2/2D/DMSO/DMSO untrimmed image.tif
- Fig. 2/2D/DMSO/DMSO.tif
- Fig. 2/2D/DMSO/README.txt
- Fig. 2/2D/SMIFH2/
- Fig. 2/2D/SMIFH2/README.txt
- Fig. 2/2D/SMIFH2/SMIFH2 untrimmed image.tif
- Fig. 2/2D/SMIFH2/SMIFH2.tif
- Fig. 2/2D/VASP RNAi/
- Fig. 2/2D/VASP RNAi/README.txt
- Fig. 2/2D/VASP RNAi/VASP RNAi ROI.tif
- Fig. 2/2D/VASP RNAi/VASP RNAi.tif
- Fig. 2/2E.xlsx
- Fig. 2/2F.xlsx
