# Supplementary material for: Spontaneous membrane protrusion and cell morphogenesis via self-propelled actin filaments
Source: EMBO Rep. 2026 Jun 25;27(14):3964–81. doi: 10.1038/s44319-026-00804-6 (PMC13400641; doi:10.1038/s44319-026-00804-6)
Supplement: Supplementary file 17 — Source data Fig. 2 [file 44319_2026_804_MOESM17_ESM.zip › Fig. 2/2D/Cytochalasin B/README.txt]

White frames indicate the data represented in Fig. 2D (untrimmed image).
