# Supplementary material for: Spontaneous membrane protrusion and cell morphogenesis via self-propelled actin filaments
Source: EMBO Rep. 2026 Jun 25;27(14):3964–81. doi: 10.1038/s44319-026-00804-6 (PMC13400641; doi:10.1038/s44319-026-00804-6)
Supplement: Supplementary file 17 — Source data Fig. 2 [file 44319_2026_804_MOESM17_ESM.zip › Fig. 2/2E.xlsx]

## Sheet: Fig. 2E
Fig. 2E: Translocation velocities of filopodium-type F-actin assemblies with actin associated protein inhibitor (µｍ/min)
		DMSO		CK666		SMIFH2		VASP RNAi				Normality test	D'Agostino & Pearson normality test		D'Agostino & Pearson normality test		D'Agostino & Pearson normality test		D'Agostino & Pearson normality test
	Number of SpTAs	Before	After	Before	After	Before	After	－	＋				DMSO		Cytochalasin B		SMIFH2		VASP RNAi
	1	1.74474	1.25538	0.576	0.234167	2.06727	1.4	0.281265	0.4735				Before	After	Before	After	Before	After	-	+
	2	1.54	1.515	0.7944	1.44	3.54	2.25818	0.082435	0.37848			Number of SpTAs	34	32	66	32	73	31	90	81
	3	1.15619	3.14	0.8475	1.01294	1.75125	3.48	0.4836	0.693692			K2	13.0395	17.4768	9.23385	5.18968	20.4398	9.61316	60.3862	104.958
	4	2.27455	0.9	1.35429	1.296	2.79429	1.27714	0.417871	0.442364			P value	0.00147403	0.000160312	0.00988312	0.074658	3.6438e-05	0.00817576	7.7e-14	<0.000000000000001
	5	1.768	1.66235	0.70875	0.950769	1.76625	3.15	3.698	0.338			Passed normality test (alpha=0.05)?	No	No	No	Yes	No	No	No	No
	6	0.824118	1.24	0.683571	0.704	1.1925	0.486667	1.21333	0.20087
	7	1.4484	1.36364	2.51077	0.426316	0.768	0.8	0.868435	0.201			Statistical test	DMSO		Cytochalasin B		SMIFH2		VASP RNAi
	8	1.60286	1.46455	1.03	0.69931	1.355	1.46667	1.3944	0.2585				Before vs After		Before vs After		Before vs After		-	+
	9	0.965	1.272	0.626939	0.324	1.77538	1.71	0.528	0.8028				Two-tailed Mann-Whitny U-test		Two-tailed Mann-Whitny U-test		Two-tailed Mann-Whitny U-test		Two-tailed Mann-Whitny U-test
	10	1.4	1.81846	1.21875	0.787059	3.3	0.933333	0.932	0.419273			P value	0.065824		0.0142425		0.00302184		3.6e-13
	11	1.746	2.36	0.67875	0.771429	1.73294	2.3025	1.12364	0.342			Significantly different (P < 0.05)?	No		Yes		Yes		Yes
	12	3.52714	1.47	1.15263	1.43538	3.135	0.766667	1.8645	0.151565			Sum of ranks in column A,B	1282.5 , 928.5		3589 , 1262		24245.5 , 1214.5		9983 , 4723
	13	1.68	2.72333	0.754286	0.688696	2.082	0.66	1.734	0.318444			Mann-Whitney U	400.5		734		718.5		1402
	14	0.538065	1.15333	1.33412	0.72	3.90667	0.491538	1.3605	0.300222			Difference: Actual	-0.21274		-0.417268		-0.555		-0.54521
	15	1.656	1.683	0.72	1.59231	5.11636	0.472	1.338	0.2624			Difference: Hodges-Lehmann	-0.21416		-0.324753		-0.395686		-0.48841
	16	1.9925	1.18333	1.93	0.98	1.13778	0.7	0.311429	0.284591
	17	0.934737	1.51875	1.107	1.77	3.56769	1.48286	2.112	0.416087
	18	2.2275	0.871765	1.14	1.98	3.81857	0.8925	1.85143	0.634421
	19	1.27286	1.09742	0.831429	0.606	4.40143	1.17409	0.78	0.606
	20	1.09846	1.29	2.17765	1.62	2.12571	0.774	1.4005	0.3212
	21	1.1688	1.4087	1.32	1.254	1.842	2.385	0.534545	0.436588
	22	1.35913	0.837818	1.33714	1.2675	1.5528	0.756	0.750231	0.544667
	23	0.8925	0.836757	1.44	0.586667	1.055	0.282	0.797684	0.406941
	24	1.26857	1.02612	0.684	1.515	1.86571	1.35333	0.772	0.4464
	25	1.45286	1.17	1.93333	2.592	2.29846	0.38	0.495333	0.29375
	26	2.19	0.9	1.36091	0.28125	1.91	2.31429	1.08229	1.971
	27	2.57	1.525	0.96	0.72	1.38	0.642353	1.635	0.590571
	28	1.62	0.890164	0.846667	0.535	1.95	0.525882	0.692727	0.312
	29	1.2975	1.5	0.642	0.244615	1.71273	0.665455	0.861429	0.370065
	30	2.13273	0.984615	0.9	0.294545	0.935294	0.74	1.65318	0.110471
	31	0.931837	0.506471	1.53231	0.27	1.143	0.568	1.05488	0.210118
	32	1.32913	0.792857	0.9096	0.425	1.03		0.585818	0.064688
	33	1.5		0.676		1.316		0.6645	0.329625
	34	1.89		0.829412		0.812		0.898714	0.4995
	35			0.56		0.975		0.669375	1.10871
	36			1.014		0.758182		0.282261	3.738
	37			1.17333		1.33765		0.904615	0.897
	38			0.388696		1.06235		0.507652	1.218
	39			0.915		1.0155		0.5535	0.1812
	40			0.398571		0.566471		0.336545	0.609
	41			0.55125		0.985		1.00586	0.502138
	42			0.462857		1.47714		0.968143	1.62
	43			0.3564		0.764211		0.9825	0.33
	44			2.216		1.02		0.838	0.117692
	45			1.47273		0.948462		0.391059	0.126667
	46			1.662		1.0125		2.474	0.139125
	47			1.782		1.08667		1.09371	0.372947
	48			3.61091		0.803077		0.685091	0.102462
	49			0.534545		0.944571		2.2065	0.501545
	50			2.0572		0.778182		0.997286	0.152936
	51			1.296		1.18976		0.312429	0.176045
	52			2.89714		1.86		0.14434	0.2438
	53			2.64		0.81		0.409935	0.484615
	54			2.77714		0.676		0.9232	0.249231
	55			1.4175		0.54		4.932	0.310421
	56			2.3		2.025		3.627	0.165776
	57			2.958		0.74		1.0056	0.41552
	58			3.24		3.47143		1.32	0.4338
	59			2.352		1.36		0.973091	1.1585
	60			2.4825		1.944		1.25625	0.391091
	61			1.59		3.25714		0.544615	0.382
	62			0.383333		2.7		1.2972	1.0405
	63			0.486		2.3		1.20327	0.621
	64			1.464		2.16		0.928941	0.292
	65			1.332		1.986		1.722	0.536118
	66			2.28		0.814286		2.0115	0.642
	67					0.882353		1.4508	0.385263
	68					0.492857		1.07346	0.3756
	69					0.946667		0.656182	0.346154
	70					0.729		2.148	0.43275
	71					0.907059		1.72133	1.06286
	72					2.13		1.9905	0.199941
	73					1.35		0.7035	0.445636
	74							0.276286	0.655286
	75							1.17257	0.3636
	76							1.13325	0.537429
	77							0.251538	0.530308
	78							0.516	0.682737
	79							1.892	0.9135
	80							0.612667	0.349636
	81							0.906462	0.266308
	82							0.455419
	83							0.997636
	84							0.535333
	85							1.0628
	86							1.577
	87							1.26225
	88							0.361929
	89							0.562286
	90							0.652
