# Supplementary material for: Spontaneous membrane protrusion and cell morphogenesis via self-propelled actin filaments
Source: EMBO Rep. 2026 Jun 25;27(14):3964–81. doi: 10.1038/s44319-026-00804-6 (PMC13400641; doi:10.1038/s44319-026-00804-6)
Supplement: Supplementary file 17 — Source data Fig. 2 [file 44319_2026_804_MOESM17_ESM.zip › Fig. 2/2F.xlsx]

## Sheet: Fig. 2F
Fig. 2F: Velocities of actin filament retrograde flow, actin filament polymerization, and translocation of filopodium-type F-actin assemblies in WT and shootin1b KO U251 cells
		Actin filament retrograde flow velocity (um/min)			Actin filament polymerization velocity (um/min)			Actin translocation translocation velocity (um/min)				Normality test	D'Agostino & Pearson normality test			D'Agostino & Pearson normality test			D'Agostino & Pearson normality test
	Number of actin filaments	WT	KO#1	KO#2	WT	KO#1	KO#2	WT	KO#1	KO#2			Actin filament retrograde flow velocity (um/min)			Actin filament polymerization velocity (um/min)			Actin filament translocation velocity (um/min)
	1	0.87	0.6	0.795	1.87	1.59	0.9	1	0.99	0.105			WT	KO#1	KO#2	WT	KO#1	KO#2	WT	KO#1	KO#2
	2	0.48	0.8	0.14	1.44	2.66	1.34	0.96	1.86	1.2		Number of actin filaments	71	69	45	71	69	45	71	69	45
	3	0.96	0.67	1.2	1.764	1.14	2	0.804	0.47	0.8		K2	6.078	13.39	1.052	18.35	41.55	6.505	17.8	35.93	4.521
	4	0.6	1.2	0.105	2.505	2.4	1.005	1.905	1.2	0.9		P value	0.0479	0.0012	0.5908	0.0001	<0.0001	0.0387	0.0001	<0.0001	0.1043
	5	1.095	1.05	0.53	4.2	1.7025	0.86	3.105	0.6525	0.33		Passed normality test (alpha=0.05)?	No	No	Yes	No	No	No	No	No	Yes
	6	0.15	1.284	0.256364	2.4525	1.764	1.23818	2.3025	0.48	0.981818
	7	0.54	0.396	0.47	2.54	1.752	1.8	2	1.356	1.33		Statistical test	Actin filament retrograde flow velocity (um/min)			Actin filament polymerization velocity (um/min)			Actin filament translocation velocity (um/min)
	8	0.3	0.45	0.804	3.405	1.1475	1.128	3.105	0.6975	0.324			WT vs KO#1	WT vs KO#2	KO#1 vs KO#2	WT vs KO#1	WT vs KO#2	KO#1 vs KO#2	WT vs KO#1	WT vs KO#2	KO#1 vs KO#2
	9	0.72	0.39	0.3975	2.004	1.2	1.1475	1.284	0.81	0.75			Two-tailed Mann-Whitny U-test	Two-tailed Mann-Whitny U-test	Two-tailed Mann-Whitny U-test	Two-tailed Mann-Whitny U-test	Two-tailed Mann-Whitny U-test	Two-tailed Mann-Whitny U-test	Two-tailed Mann-Whitny U-test	Two-tailed Mann-Whitny U-test	Two-tailed Mann-Whitny U-test
	10	0.495	1.46	0.8	3.195	3.2	2	2.7	1.74	1.2		P value	0.0462	0.0022	0.8251	0.9181	0.2494	0.3178	0.0462	0.0091	0.3219
	11	0.53	2.295	0.324	2.46	4.095	2.4	1.93	1.8	2.076		Significantly different (P < 0.05)?	Yes	Yes	No	No	No	No	Yes	Yes	No
	12	0.795	2	0.8	1.59	3.27	2.4	0.795	1.27	1.6		Sum of ranks in column A,B	5484 , 4387	3618 , 3169	4006 , 2549	5031 , 4840	4358 , 2429	4141 , 2415	5484 , 4387	4612 , 2175	4139 , 2416
	13	0.26	1.53	0.495	0.8	2.46	2.895	0.54	0.93	2.4		Mann-Whitney U	1972	1062	1514	2425	1394	1380	1972	1140	1381
	14	0.26	0.171429	0.804	2.92	1.94571	1.524	2.66	1.77429	0.72		Difference: Actual	-0.47	0.24	0.06	0	-0.1	-0.1	-0.47	-0.54	-0.07
	15	0.342857	0.495	1.34	1.02857	1.8	2.14	0.685714	1.305	0.8		Difference: Hodges-Lehmann	-0.27	0.219	-0.003636	-0.015	-0.204	-0.1646	-0.27	-0.41	-0.14
	16	0.105	0.24	1.2	1.71	2.556	1.47	1.605	2.316	0.27
	17	0.66	1.2	0.636	6.12	2.1	1.116	5.46	0.9	0.48
	18	0.4	0.66	1.06	1.86	2.8	2	1.46	2.14	0.94
	19	0.105	0.21	1	1.605	2.01	2.27	1.5	1.8	1.27
	20	0.13	0.39	0.72	0.86	1.98	1.596	0.73	1.59	0.876
	21	0.4	0.6	0.171429	2.66	1.8	0.917143	2.26	1.2	0.745714
	22	0.705	0.446667	0.53	2.61	1.06667	1.26	1.905	0.62	0.73
	23	0.48	0.81	0.705	1.596	3.42	1.605	1.116	2.61	0.9
	24	0.324	0.3	1.2	1.44	4.095	1.695	1.116	3.795	0.495
	25	0.72	1.06	0.804	3.036	2.66	2.964	2.316	1.6	2.16
	26	0.3	0.454286	0.94	4.695	1.02857	2.14	4.395	0.574286	1.2
	27	0.66	0.405	0.72	3.6	1.5	2.004	2.94	1.095	1.284
	28	0.54	1.41	0.94	5.2	6.81	2.54	4.66	5.4	1.6
	29	0.54	1.2	0.6	2.14	4.41	1.305	1.6	3.21	0.705
	30	0.39	1.2	0.795	5.58	2.4	4.2	5.19	1.2	3.405
	31	0.4	0.26	0.8	1.06	1.46	2.54	0.66	1.2	1.74
	32	0.156	1	0.54	2.712	1.47	2.14	2.556	0.47	1.6
	33	0.705	0.4	0.66	5.61	2.66	4.12	4.905	2.26	3.46
	34	0.795	0.8	0.105	1.5	1.46	2.505	0.705	0.66	2.4
	35	0.685714	0.4	1.34	1.31143	3.46	4.4	0.625714	3.06	3.06
	36	0.402	0.6	1.2	1.284	2.01	1.836	0.882	1.41	0.636
	37	1.2	0.797143	1.2	5.79	1.65429	3.06	4.59	0.857143	1.86
	38	0.67	0.195	0.195	3.34	2.1	2.49	2.67	1.905	2.295
	39	0.574286	0.66	1.8	2.69143	2.8	3.81	2.11714	2.14	2.01
	40	0.405	0.94	0.26	1.2	2.14	3.06	0.795	1.2	2.8
	41	0.27	0.15	0.14	0.8	2.4	2.28	0.53	2.25	2.14
	42	0.54	0.156	1.06	1.48	2.232	2.8	0.94	2.076	1.74
	43	0.4	1.06	0.6	1.2	2.26	1.8	0.8	1.2	1.2
	44	0.99	0.99	0.804	6.6	3	1.284	5.61	2.01	0.48
	45	1.095	0.81	0.24	2.1	2.4	2.244	1.005	1.59	2.004
	46	0.99	0.105		6.78	1.11		5.79	1.005
	47	1.2	0.564		3.705	2.4		2.505	1.836
	48	1.34	0.66		4.14	1.32		2.8	0.66
	49	0.396	0.6525		1.356	1.455		0.96	0.8025
	50	0.48	0.26		2.556	2.12		2.076	1.86
	51	0.48	0.26		2.724	2.4		2.244	2.14
	52	1.07	0.21		2.07	1.02		1	0.81
	53	0.685714	0.705		1.60286	1.41		0.917143	0.705
	54	0.24	1.41		0.678	2.4		0.438	0.99
	55	0.795	1.2		4.995	2.14		4.2	0.94
	56	0.084	0.797143		2.004	1.76571		1.92	0.968571
	57	0.39	0.105		1.38	2.1		0.99	1.995
	58	0.105	1.8		1.305	3.6		1.2	1.8
	59	0.084	0.67		1.764	1.94		1.68	1.27
	60	0.24	0.625714		1.356	2.16857		1.116	1.54286
	61	0.27	0.438		1.6	1.68		1.33	1.242
	62	0.47	0.454286		1.94	1.65429		1.47	1.2
	63	0.15	0.402857		1.2	1.2		1.05	0.797143
	64	0.26	2.205		2	6.6		1.74	4.395
	65	0.105	1.995		1.11	6.39		1.005	4.395
	66	0.14	1.2		2.54	3.39		2.4	2.19
	67	0.495	0.48		2.595	1.836		2.1	1.356
	68	0.39	2.4		2.4	3.34		2.01	0.94
	69	0.105	1.32		2.205	1.98		2.1	0.66
	70	0.21			2.82			2.61
	71	0.6			2.79			2.19
	Average	0.505909	0.804566	0.71614	2.52367	2.3723	2.09397	2.01776	1.56774	1.37783
	SEM	0.0363657	0.0665422	0.0576605	0.17325	0.142707	0.131065	0.158884	0.11548	0.124352
