# Supplementary material for: Spontaneous membrane protrusion and cell morphogenesis via self-propelled actin filaments
Source: EMBO Rep. 2026 Jun 25;27(14):3964–81. doi: 10.1038/s44319-026-00804-6 (PMC13400641; doi:10.1038/s44319-026-00804-6)
Supplement: Supplementary file 18 — Source data Fig. 3 [file 44319_2026_804_MOESM18_ESM.zip]

Archive with 14 entries (9 files):
- Fig. 3/
- Fig. 3/3A/
- Fig. 3/3A/Fig 3A ROI.tif
- Fig. 3/3A/README.txt
- Fig. 3/3B/
- Fig. 3/3B/3B.tif
- Fig. 3/3B/README.txt
- Fig. 3/3C/
- Fig. 3/3C/3C.tif
- Fig. 3/3C/README.txt
- Fig. 3/3E/
- Fig. 3/3E/3E.tif
- Fig. 3/3E/3E.xlsx
- Fig. 3/3E/README.txt
