# Supplementary material for: Spontaneous membrane protrusion and cell morphogenesis via self-propelled actin filaments
Source: EMBO Rep. 2026 Jun 25;27(14):3964–81. doi: 10.1038/s44319-026-00804-6 (PMC13400641; doi:10.1038/s44319-026-00804-6)
Supplement: Supplementary file 18 — Source data Fig. 3 [file 44319_2026_804_MOESM18_ESM.zip › Fig. 3/3B/README.txt]

White frame indicates the data represented in Fig. 3B.
