# Supplementary material for: Spontaneous membrane protrusion and cell morphogenesis via self-propelled actin filaments
Source: EMBO Rep. 2026 Jun 25;27(14):3964–81. doi: 10.1038/s44319-026-00804-6 (PMC13400641; doi:10.1038/s44319-026-00804-6)
Supplement: Supplementary file 18 — Source data Fig. 3 [file 44319_2026_804_MOESM18_ESM.zip › Fig. 3/3E/3E.xlsx]

## Sheet: Fig. 3E
3E: VL and θ obtained by the time-lapse imaging.
	Number of actin filaments	VL (um/min)	θ(°)
	1	0.312	82.87
	2	1.662	35.75
	3	1.578	39.29
	4	0.99	56.98
	5	1.84	23.96
	6	0.42	81.87
	7	1.8375	18.43
	8	1.06154	68.63
	9	0.96	52.81
	10	0.7875	73.66
	11	1.17	45
	12	1.08	54.15
	13	2.39	8.91
	14	1.755	40.03
	15	0.78	59.62
	16	1.215	55.71
	17	1.8075	31.26
	18	2.28	17.75
	19	1.62667	27.76
	20	1.40667	32.83
	21	1.62	37.87
