# Supplementary material for: Spontaneous membrane protrusion and cell morphogenesis via self-propelled actin filaments
Source: EMBO Rep. 2026 Jun 25;27(14):3964–81. doi: 10.1038/s44319-026-00804-6 (PMC13400641; doi:10.1038/s44319-026-00804-6)
Supplement: Supplementary file 19 — Source data Fig. 4 [file 44319_2026_804_MOESM19_ESM.zip]

Archive with 26 entries (16 files):
- Fig. 4/
- Fig. 4/4A/
- Fig. 4/4A/4A.tif
- Fig. 4/4A/README.txt
- Fig. 4/4B/
- Fig. 4/4B/4B.tif
- Fig. 4/4B/README.txt
- Fig. 4/4C/
- Fig. 4/4C/ARPC2.tif
- Fig. 4/4C/F-actin DAPI.tif
- Fig. 4/4D/
- Fig. 4/4D/4D.tif
- Fig. 4/4E/
- Fig. 4/4E/4E.tif
- Fig. 4/4F/
- Fig. 4/4F/4F.tif
- Fig. 4/4F/4F.xlsx
- Fig. 4/4G/
- Fig. 4/4G/4G.tif
- Fig. 4/4G/4G.xlsx
- Fig. 4/4H/
- Fig. 4/4H/4H.tif
- Fig. 4/4H/4H.xlsx
- Fig. 4/4I/
- Fig. 4/4I/4I.xlsx
- Fig. 4/4I/F-actin DAPI.tif
