# Supplementary material for: Spontaneous membrane protrusion and cell morphogenesis via self-propelled actin filaments
Source: EMBO Rep. 2026 Jun 25;27(14):3964–81. doi: 10.1038/s44319-026-00804-6 (PMC13400641; doi:10.1038/s44319-026-00804-6)
Supplement: Supplementary file 19 — Source data Fig. 4 [file 44319_2026_804_MOESM19_ESM.zip › Fig. 4/4F/4F.xlsx]

## Sheet: Fig. 4F
4F: SpTA accumulation in various angle with mathematical model
		SpTA accumulation ratio (corner/periphery)					Normality test	D'Agostino & Pearson normality test
	Number of models	180°	120°	60°	30°			180°	120°	60°	30°
	1	0.93165	1.0355	1.365	1.173		Number of models	20	20	20	20
	2	0.79628	1.174	1.4105	2.4889		K2	4.642	0.07918	3.478	0.6902
	3	0.81427	1.2349	1.2407	1.8279		P value	0.0982	0.9612	0.1757	0.7081
	4	0.73665	1.0743	1.4567	1.8632		Passed normality test (alpha=0.05)?	Yes	Yes	Yes	Yes
	5	0.98252	1.1367	1.6104	1.5669
	6	0.89746	0.96409	1.6025	1.9527		Statistical test	SpTA accumulation ratio (corner/periphery)
	7	0.94479	1.099	1.4001	1.8382			180° vs 120°	120° vs 60°	60° vs 30°
	8	0.84281	1.0168	1.4933	1.8282			Two-tailed unpaired Student's t test	Two-tailed unpaired Student's t test	Two-tailed unpaired Welch's t test
	9	1.1364	1.1618	1.514	1.4627		P value	<0.0001	<0.0001	<0.0001
	10	1.1773	1.0119	1.3381	1.8632		Significantly different (P < 0.05)?	Yes	Yes	Yes
	11	0.95976	1.034	1.1008	1.596		t, df	t=5.311 df=38	t=8.074 df=38	t=5.123 df=38
	12	0.94832	1.1627	1.5075	1.9527		F, DFn, Dfd	1.202, 19, 19	1.009, 19, 19	7.325, 19, 19
	13	0.93981	1.1753	1.5612	1.8382		P value	0.6925	0.985	<0.0001
	14	0.77953	1.303	1.3883	1.6785		95% confidence interval	0.1263 to 0.2818	0.2434 to 0.4063	0.2549 to 0.5879
	15	0.73825	0.84142	1.4649	1.7664
	16	0.84113	1.1103	1.262	2.2174
	17	0.88933	0.89137	1.5169	2.3891
	18	0.81231	1.2095	1.4184	1.4096
	19	0.92225	1.0305	1.5121	1.7289
	20	0.8335	1.3385	1.3389	2.4889
	Average	0.896216	1.10028	1.42511	1.84653
	SEM	0.0258911	0.0283856	0.0285103	0.077161
