# Supplementary material for: Spontaneous membrane protrusion and cell morphogenesis via self-propelled actin filaments
Source: EMBO Rep. 2026 Jun 25;27(14):3964–81. doi: 10.1038/s44319-026-00804-6 (PMC13400641; doi:10.1038/s44319-026-00804-6)
Supplement: Supplementary file 19 — Source data Fig. 4 [file 44319_2026_804_MOESM19_ESM.zip › Fig. 4/4G/4G.xlsx]

## Sheet: Fig. 4G
4G: SpTA accumulation in various angle with experiment
		F-actin intensity rate (corner/periphery)					Normality test	D'Agostino & Pearson normality test
	Number of cells	180°	120°	60°	30°			180°	120°	60°	30°
	1	1.45449	0.843478	1.18744	1.21337		Number of cells	18	26	23	22
	2	1.07952	0.973433	1.23853	1.64695		K2	2.397	3.486	10.6	6.748
	3	1.09172	1.05688	1.40238	2.10966		P value	0.3017	0.175	0.005	0.0342
	4	0.78293	1.25925	1.35999	2.22598		Passed normality test (alpha=0.05)?	Yes	Yes	No	No
	5	1.00744	1.38601	1.30875	1.29621
	6	0.891756	0.885704	1.05637	1.55034
	7	0.657046	0.937542	1.17234	1.71841		Statistical test	F-actin intensity rate (corner/periphery)
	8	1.06921	0.772351	1.38258	0.758969			180° vs 120°		120° vs 60°	60° vs 30°
	9	0.743082	0.970036	1.13746	1.16491			Two-tailed unpaired Student's t test		Two-tailed Mann-Whitny U-test	Two-tailed Mann-Whitny U-test
	10	0.604974	0.67747	1.16769	1.56557		P value	0.17	P value	<0.0001	0.009
	11	0.722093	1.36336	1.33801	1.70741		Significantly different (P < 0.05)?	No	Significantly different (P < 0.05)?	Yes	Yes
	12	0.524966	1.06691	1.31104	2.81749		t, df	t=1.403 df=42	Sum of ranks in column A,B	456 , 769	415 , 620
	13	1.07533	0.775628	1.60424	1.47467		F, DFn, Dfd	1.239, 25, 17	Mann-Whitney U	105	139
	14	0.924482	0.906501	1.24249	1.69044		P value	0.6568	Difference: Actual	0.3411	0.2863
	15	0.985298	1.43403	0.616785	1.80958		95% confidence interval	-0.04563 to 0.2539	Difference: Hodges-Lehmann	0.3303	0.28
	16	0.709696	1.17762	1.42121	1.0929
	17	0.915613	0.969747	1.03216	1.52055
	18	0.738625	0.78187	1.25861	1.62913
	19		1.13475	2.26086	1.82384
	20		0.272679	1.39659	1.71935
	21		0.853703	1.84011	1.41449
	22		1.02409	1.51612	1.29636
	23		1.12094	1.33203
	24		0.904319
	25		1.32726
	26		0.911535
	Average	0.887682	0.991812	1.32973	1.60212
	SEM	0.0533751	0.0494351	0.063822	0.0910103
