# Supplementary material for: Spontaneous membrane protrusion and cell morphogenesis via self-propelled actin filaments
Source: EMBO Rep. 2026 Jun 25;27(14):3964–81. doi: 10.1038/s44319-026-00804-6 (PMC13400641; doi:10.1038/s44319-026-00804-6)
Supplement: Supplementary file 19 — Source data Fig. 4 [file 44319_2026_804_MOESM19_ESM.zip › Fig. 4/4H/4H.xlsx]

## Sheet: Fig. 4H
4H: SpTA accumulation in triangle cell with mathematical model
		SpTA accumulation ratio (periphery/cell)		SpTA accumulation ratio (corner/periphery)			Normality test	D'Agostino & Pearson normality test		D'Agostino & Pearson normality test
	Number of models	WT	KO#1	WT	KO#1			SpTA accumulation ratio (periphery/cell)		SpTA accumulation ratio (corner/periphery)
	1	1.3741	1.0536	1.4748	1.5939			WT	KO#1	WT	KO#1
	2	1.3294	1.0795	1.4673	1.1638		Number of models	20	20	20	20
	3	1.36	1.0922	1.3763	1.5682		K2	2.028	2.586	3.212	0.02708
	4	1.3798	1.028	1.3257	1.1069		P value	0.3628	0.2744	0.2007	0.9866
	5	1.39	1.0481	0.99155	0.83775		Passed normality test (alpha=0.05)?	Yes	Yes	Yes	Yes
	6	1.336	1.0786	1.4903	1.2595
	7	1.3444	1.0652	1.1092	1.3838
	8	1.3516	1.0795	1.3592	1.1638		Statistical test	SpTA accumulation ratio (periphery/cell)		SpTA accumulation ratio (corner/periphery)
	9	1.3288	1.0881	1.1285	1.1225			WT vs KO#1		WT vs KO#1
	10	1.3948	1.0665	1.5338	1.2032			Two-tailed unpaired Student's t test		Two-tailed unpaired Student's t test
	11	1.3211	1.0637	1.1198	1.0889		P value	<0.0001		<0.0001
	12	1.3492	1.0816	1.6544	0.56562		Significantly different (P < 0.05)?	Yes		Yes
	13	1.3741	0.98374	1.4748	0.78575		t, df	t=32.87 df=38		t=4.644 df=38
	14	1.3824	1.0232	1.4946	0.94332		F, DFn, Dfd	1.621, 19, 19		2.388, 19, 19
	15	1.3294	1.1211	1.4673	0.68091		P value	0.301		0.0652
	16	1.357	1.0633	1.4624	1.1214		95% confidence interval	-0.3083 to -0.2725		-0.511 to -0.2007
	17	1.3344	1.0637	1.4249	1.0889
	18	1.3108	1.0816	1.5406	0.56562
	19	1.3394	1.0297	1.6675	0.839
	20	1.3349	1.0232	1.581	0.94332
	Average	1.35108	1.06071	1.4072	1.0513
	SEM	0.00545711	0.00694822	0.0416408	0.0643441
