# Supplementary material for: Spontaneous membrane protrusion and cell morphogenesis via self-propelled actin filaments
Source: EMBO Rep. 2026 Jun 25;27(14):3964–81. doi: 10.1038/s44319-026-00804-6 (PMC13400641; doi:10.1038/s44319-026-00804-6)
Supplement: Supplementary file 19 — Source data Fig. 4 [file 44319_2026_804_MOESM19_ESM.zip › Fig. 4/4I/4I.xlsx]

## Sheet: Fig. 4I
Fig. 4I: SpTA accumulation in triangle cell with experiment
		F-actin intensity ratio (periphery/cell)		F-actin intensity ratio (corner/periphery)			Normality test	D'Agostino & Pearson normality test		D'Agostino & Pearson normality test
	Number of cells	WT	KO#1	WT	KO#1			F-actin intensity rate (periphery/cell)		F-actin intensity rate (corner/periphery)
	1	1.29398	0.924565	1.39216	0.83136			WT	KO#1	WT	KO#1
	2	1.41822	0.827571	1.94279	0.967234		Number of cells	13	11	13	11
	3	1.05711	1.08506	1.4305	1.10449		K2	0.3549	0.1843	0.5105	0.7252
	4	1.0968	0.871038	1.24343	1.29361		P value	0.8374	0.912	0.7747	0.6958
	5	0.83878	0.899936	0.797431	0.958473		Passed normality test (alpha=0.05)?	Yes	Yes	Yes	Yes
	6	1.19614	1.05216	1.58362	1.33124
	7	1.49127	0.826927	1.63929	0.705229
	8	0.822397	0.945308	1.09446	1.09222		Statistical test	F-actin intensity ratio (periphery/cell)		F-actin intensity ratio (corner/periphery)
	9	0.712682	0.730189	0.592458	0.672667			WT vs KO#1		WT vs KO#1
	10	1.04955	1.08003	1.48206	1.05267			Two-tailed unpaired Welch's t test		Two-tailed unpaired Student's t test
	11	1.16145	0.899274	1.40949	0.747444		P value	0.0247		0.0195
	12	0.972794		1.34195			Significantly different (P < 0.05)?	Yes		Yes
	13	1.31145		0.92904			t, df	t=2.411 df=22		t=2.521 df=22
							F, DFn, Dfd	4.346, 12, 10		2.686, 12, 10
	Average	1.10943	0.922005	1.29836	0.977876		P value	0.0266		0.1273
	SEM	0.0652631	0.0340322	0.101822	0.0675411		95% confidence interval	-0.3486 to -0.02624		-0.5842 to -0.0568
