# Supplementary material for: Spontaneous membrane protrusion and cell morphogenesis via self-propelled actin filaments
Source: EMBO Rep. 2026 Jun 25;27(14):3964–81. doi: 10.1038/s44319-026-00804-6 (PMC13400641; doi:10.1038/s44319-026-00804-6)
Supplement: Supplementary file 20 — Source data Fig. 5 [file 44319_2026_804_MOESM20_ESM.zip]

Archive with 22 entries (14 files):
- Fig. 5/
- Fig. 5/5A/
- Fig. 5/5A/KO1.tif
- Fig. 5/5A/KO2.tif
- Fig. 5/5A/WT.tif
- Fig. 5/5B/
- Fig. 5/5B/5B.xlsx
- Fig. 5/5C/
- Fig. 5/5C/5C.xlsx
- Fig. 5/5C/F-actin DAPI.tif
- Fig. 5/5D/
- Fig. 5/5D/5D.tif
- Fig. 5/5E/
- Fig. 5/5E/5E.xlsx
- Fig. 5/5E/KO.png
- Fig. 5/5E/WT.png
- Fig. 5/5F/
- Fig. 5/5F/5F.xlsx
- Fig. 5/5F/KO.png
- Fig. 5/5F/WT.png
- Fig. 5/5G/
- Fig. 5/5G/KO.tif
