# Supplementary material for: Spontaneous membrane protrusion and cell morphogenesis via self-propelled actin filaments
Source: EMBO Rep. 2026 Jun 25;27(14):3964–81. doi: 10.1038/s44319-026-00804-6 (PMC13400641; doi:10.1038/s44319-026-00804-6)
Supplement: Supplementary file 20 — Source data Fig. 5 [file 44319_2026_804_MOESM20_ESM.zip › Fig. 5/5B/5B.xlsx]

## Sheet: Fig. 5B
Fig. 5B: Lamellipodium coverage rate in WT and Shootin1b-KO cells
		Lamellipodium coverage rate				Normality test	D'Agostino & Pearson normality test
	Number of cells	WT	KO#1	KO#2			WT	KO#1	KO#2
	1	0.128637	0.043228	0.160059		Number of cells	35	35	35
	2	0.402831	0.094383	0		K2	2.123	2.224	0.5795
	3	0.446235	0.045468	0		P value	0.346	0.3289	0.7484
	4	0.147618	0.103573	0.142433		Passed normality test (alpha=0.05)?	Yes	Yes	Yes
	5	0.020234	0.136799	0.191554
	6	0.214067	0.084632	0.268012
	7	0.10385	0	0.135938		Statistical test	Lamellipodium coverage rate
	8	0.328085	0.160272	0.173611		one-way ANOVA	Tukey's multiple comparisons test
	9	0	0.282933	0.140733			WT vs KO#1	WT vs KO#2	KO#1 vs KO#2
	10	0.542731	0.018879	0.092527		Adjusted P Value	0.0223	0.0011	0.588
	11	0.323949	0.137787	0.113712		Significant?	Yes	Yes	No
	12	0.175623	0.082863	0.090016		95.00% CI of diff.	0.00748 to 0.1199	0.03075 to 0.1432	-0.03295 to 0.0795
	13	0.339072	0.109013	0.05414
	14	0.00445	0.064348	0.050955
	15	0	0.047546	0.092279
	16	0.021842	0.137946	0.010319
	17	0.246075	0.073703	0
	18	0.371791	0.100058	0.023112
	19	0.060245	0.208762	0.008523
	20	0.04158	0.210769	0.043353
	21	0.003985	0.181454	0.082645
	22	0.179853	0.085894	0.147313
	23	0.149836	0.029197	0.129723
	24	0.177327	0.087389	0.113609
	25	0.164746	0.141193	0.089419
	26	0.28796	0.106266	0.136828
	27	0.137372	0.137304	0.078345
	28	0.27965	0.290562	0.120188
	29	0.249229	0.188372	0.163113
	30	0.168209	0.272137	0.143218
	31	0.059459	0.10436	0.10878
	32	0.100247	0.173941	0.052326
	33	0.187701	0.171308	0.027523
	34	0.362387	0.201437	0.129283
	35	0.15916	0.042637	0.228275
	Average	0.188172	0.124469	0.101196
	SEM	0.0236272	0.0124903	0.0111332
