# Supplementary material for: Spontaneous membrane protrusion and cell morphogenesis via self-propelled actin filaments
Source: EMBO Rep. 2026 Jun 25;27(14):3964–81. doi: 10.1038/s44319-026-00804-6 (PMC13400641; doi:10.1038/s44319-026-00804-6)
Supplement: Supplementary file 20 — Source data Fig. 5 [file 44319_2026_804_MOESM20_ESM.zip › Fig. 5/5C/5C.xlsx]

## Sheet: Fig. 5C
Fig. 5C: Histogram of lamellipodia localization at cell periphery of WT, shootin1b KO#1 and KO#2 U251 cells.
	Angle(°)					Count
	WT	KO#1	KO#2		Angle(°)	WT	KO#1	KO#2
	1.15539	0.985177	0.233615		0-10	17	109	131
	1.45786	1.10968	0.317181		10-20	22	162	119
	1.91344	1.26058	0.417149		20-30	51	113	105
	2.36902	1.37667	0.42654		30-40	54	60	51
	2.8246	1.39567	0.467229		40-50	74	49	49
	3.28018	1.52327	0.51948		50-60	81	64	100
	3.73576	1.54451	0.534918		60-70	72	72	106
	4.19134	1.55957	0.56338		70-80	60	35	123
	4.34638	1.57205	0.700844		80-90	89	37	175
	4.64692	1.78582	0.834299		90-100	85	18	140
	5.09575	1.80616	0.853081		100-110	87	37	17
	5.10251	1.95029	0.934458		110-120	114	86	56
	5.55809	2.03442	1.03896		120-130	162	92	138
	5.84513	2.15797	1.06984		130-140	162	109	78
	7.13405	2.18806	1.12676		140-150	180	148	40
	8.24313	2.20939	1.16807		150-160	147	129	46
	8.74715	2.31106	1.25145		160-170	234	90	27
	10.6302	2.33158	1.27962		170-180	209	76	86
	11.4235	2.49679	1.40169		180-190	190	64	69
	12.2168	2.5239	1.55844		190-200	198	79	137
	12.3197	2.79267	1.60475		200-210	168	130	136
	13.0101	2.8363	1.6353		210-220	178	129	123
	13.303	2.85921	1.6686		220-230	181	82	127
	13.8034	2.95916	1.69014		230-240	132	45	55
	14.5967	3.20182	1.70616		240-250	118	32	67
	15.2873	3.36154	1.86892		250-260	166	36	88
	15.39	3.42153	2.07792		260-270	157	35	54
	16.0366	3.42736	2.08575		270-280	95	44	61
	16.1833	3.46463	2.10253		280-290	111	65	98
	16.786	3.50903	2.1327		290-300	77	54	176
	16.9766	3.61231	2.13967		300-310	65	46	188
	17.5354	3.73333	2.25352		310-320	91	88	132
	17.7699	3.88389	2.33615		320-330	102	102	63
	17.9697	3.88678	2.5029		330-340	111	106	86
	18.2848	4.02281	2.56976		340-350	49	132	140
	18.5632	4.06206	2.5974		350-360	11	141	157
	19.0341	4.15884	2.67459
	19.3565	4.26769	2.80337
	19.7835	4.34626	2.8169
	20.0545	4.4	2.92005
	20.1498	4.41202	3.03699
	20.3083	4.4333	3.11688
	20.5329	4.69676	3.20951
	20.7557	4.80863	3.2706
	20.939	4.80866	3.3372
	20.9431	4.84379	3.38028
	21.457	4.93726	3.50422
	21.5697	5.06667	3.63636
	21.7364	5.25428	3.73783
	22.1022	5.271	3.75435
	22.1582	5.33145	3.80665
	22.2004	5.39197	3.94366
	22.5297	5.45848	3.97145
	22.6808	5.4625	4.15584
	22.8311	5.66477	4.17149
	22.8594	5.73333	4.20506
	23.323	5.73337	4.35045
	23.4618	5.96558	4.43868
	23.5606	5.96615	4.50704
	24.04	5.98774	4.58864
	24.0925	6.07526	4.67229
	24.1164	6.1083	4.67532
	24.2618	6.19574	4.89426
	24.7232	6.4	4.90591
	24.9097	6.48575	5.00579
	24.963	6.51299	5.07042
	25.2197	6.60085	5.13952
	25.3539	6.63098	5.19481
	25.6471	6.64775	5.37313
	25.6642	6.6581	5.42294
	25.703	6.75812	5.43807
	25.9846	6.89624	5.60675
	26.3654	7.03823	5.6338
	26.4963	7.06667	5.71429
	26.6153	7.12047	5.82353
	27.0666	7.23554	5.84009
	27.246	7.30673	5.84036
	27.2896	7.34226	5.98187
	27.7678	7.35754	6.07398
	27.8767	7.40794	6.19718
	28.0829	7.56347	6.23377
	28.469	7.58284	6.25724
	28.5074	7.71722	6.30759
	28.9259	7.73333	6.35294
	29.1381	7.79033	6.52568
	29.1702	7.87024	6.54121
	29.2569	7.91587	6.67439
	29.6753	8.05776	6.75325
	29.7687	8.08871	6.76056
	29.8714	8.22313	6.77482
	30.1454	8.4	6.88235
	30.3994	8.48948	7.00844
	30.5727	8.50494	7.06949
	30.9387	8.61395	7.09154
	31.0301	8.65593	7.24205
	31.2739	8.66956	7.27273
	31.6608	8.70758	7.32394
	32.2915	9.0631	7.41176
	32.7475	9.06667	7.47567
	32.822	9.13919	7.50869
	32.9222	9.13963	7.61329
	33.4732	9.15078	7.70928
	33.4798	9.3574	7.79221
	33.5529	9.50421	7.88732
	33.8493	9.66443	7.92584
	34.1245	9.67071	7.94118
	34.1836	9.73333	7.94289
	34.2188	9.76967	8.1571
	34.5884	9.77433	8.17651
	34.7757	10.0072	8.31169
	34.8143	10.0409	8.34299
	34.9579	10.1802	8.41012
	35.0639	10.1897	8.4507
	35.3274	10.1906	8.47059
	35.4269	10.4	8.64374
	35.445	10.409	8.70091
	35.697	10.4737	8.76014
	36.0665	10.5579	8.83117
	36.0757	10.5906	8.87735
	36.0781	10.657	9
	36.4361	10.7149	9.01408
	36.7064	10.8757	9.11097
	36.7294	10.9065	9.17729
	36.8056	10.9548	9.34458
	37.1751	11.0011	9.35065
	37.3371	11.0437	9.52941
	37.3806	11.0667	9.57746
	37.5447	11.3069	9.5782
	37.9142	11.3393	9.59444
	37.9678	11.4116	9.81181
	38.0318	11.6057	9.87013
	38.2837	11.6784	10.0116
	38.5985	11.7333	10.0454
	38.6533	11.7596	10.0588
	38.6831	11.8221	10.1408
	38.9675	11.8413	10.279
	39.0228	11.9567	10.3896
	39.2292	12.2326	10.4287
	39.3343	12.2753	10.5127
	39.3923	12.3131	10.5882
	39.7169	12.3143	10.7042
	39.7619	12.4	10.7463
	39.8598	12.5511	10.8459
	39.9855	12.6065	10.9091
	40.1314	12.6431	10.9799
	40.4663	12.8489	11.1176
	40.4905	12.869	11.2135
	40.5009	12.9478	11.263
	40.6368	12.9839	11.2676
	40.8705	13.0536	11.4286
	41.1212	13.0667	11.4471
	41.2157	13.2563	11.6471
	41.24	13.4167	11.6802
	41.288	13.4237	11.6807
	41.6095	13.4641	11.831
	41.7519	13.5825	11.9143
	41.8863	13.5995	11.9481
	41.9392	13.6291	12.0973
	41.965	13.7313	12.148
	41.9791	13.7333	12.1765
	42.3486	13.8495	12.3816
	42.3826	13.8746	12.3944
	42.5904	13.9061	12.4675
	42.6796	13.9778	12.5145
	42.7144	13.9784	12.6152
	42.7181	13.9858	12.7059
	43.0133	14.2172	12.8488
	43.0877	14.2289	12.9316
	43.2417	14.2823	12.987
	43.4572	14.2851	13.0824
	43.4638	14.3722	13.2353
	43.4729	14.4	13.316
	43.644	14.4551	13.3488
	43.8267	14.5331	13.5065
	43.8929	14.556	13.5496
	44.1963	14.6956	13.5952
	44.2662	14.7151	13.7647
	44.2747	14.7264	13.7659
	44.5441	14.7585	13.7833
	44.5658	14.8519	14.0169
	44.9054	15.0287	14.026
	44.9077	15.0667	14.139
	44.9353	15.0878	14.1831
	45.0595	15.106	14.2505
	45.1954	15.1449	14.2941
	45.2923	15.1479	14.5455
	45.3049	15.2058	14.6002
	45.5361	15.2239	14.6828
	45.6744	15.4866	14.8235
	45.8466	15.5165	15.0174
	45.8528	15.5312	15.0649
	46.0439	15.5807	15.2266
	46.1668	15.6023	15.3529
	46.4135	15.6425	15.4345
	46.4978	15.7214	15.5844
	46.6461	15.7333	15.7704
	46.783	15.8556	15.7841
	46.7975	15.9176	15.8517
	47.1242	15.927	15.8824
	47.1491	16.0135	16.0877
	47.4282	16.1213	16.1039
	47.4394	16.1759	16.2688
	47.8003	16.1972	16.3142
	47.8382	16.2189	16.338
	48.0589	16.3039	16.3912
	48.2327	16.3375	16.4118
	48.4515	16.4	16.6234
	48.5522	16.4463	16.686
	48.6896	16.5054	16.6948
	49.026	16.6903	16.858
	49.1027	16.7164	16.9014
	49.2662	16.748	16.9412
	49.3203	16.7495	16.9983
	49.6513	16.7519	17.1031
	49.754	16.756	17.1429
	49.8193	16.8791	17.3019
	49.9509	17.0667	17.4018
	49.9802	17.0766	17.4648
	50.205	17.1552	17.4706
	50.2067	17.1585	17.5203
	50.4052	17.2139	17.6054
	50.5816	17.3066	17.6623
	50.6126	17.3119	17.9089
	50.6942	17.3231	17.9374
	50.7621	17.3907	17.9456
	51.0564	17.463	18
	51.2123	17.569	18.0282
	51.3175	17.7114	18.2125
	51.4059	17.7333	18.3546
	51.4082	17.762	18.4894
	51.6769	17.8051	18.516
	51.7077	17.8493	18.5294
	51.843	17.8613	18.5915
	51.8729	17.8967	18.6129
	52.1222	17.9795	18.7717
	52.1992	18.0254	18.8196
	52.3589	18.209	19.0332
	52.4283	18.2357	19.0588
	52.4737	18.39	19.0668
	52.628	18.4	19.1231
	52.8362	18.416	19.1549
	52.9836	18.4544	19.1889
	52.9925	18.4549	19.4266
	53.0101	18.4704	19.5208
	53.1044	18.622	19.577
	53.539	18.6601	19.5882
	53.5502	18.7065	19.606
	53.6614	18.8005	19.7183
	53.7351	18.9565	19.7302
	53.7858	18.9707	19.9748
	54.0944	19.0084	20.0232
	54.2642	19.044	20.0337
	54.3126	19.0667	20.1176
	54.3658	19.1047	20.1208
	54.4047	19.204	20.2817
	54.5791	19.2109	20.3373
	54.6498	19.2722	20.4288
	54.9638	19.2948	20.4403
	54.9782	19.3893	20.6408
	54.9965	19.3947	20.6471
	55.154	19.5254	20.6647
	55.2052	19.6152	20.8451
	55.6151	19.6176	20.8575
	55.6154	19.6214	20.8827
	55.6272	19.7015	20.9444
	55.6922	19.7333	21.1765
	55.7606	19.7545	21.2085
	56.1923	19.7811	21.2479
	56.2579	19.8221	21.2746
	56.2663	19.9295	21.3367
	56.316	19.9581	21.4085
	56.4062	20.0319	21.5514
	56.7692	20.0801	21.7059
	56.8713	20.1674	21.7523
	56.8886	20.1912	21.7907
	56.8955	20.199	21.855
	56.9175	20.301	21.9718
	57.1202	20.3241	22.1585
	57.2406	20.4	22.2353
	57.3462	20.4043	22.2446
	57.4267	20.4424	22.2961
	57.5193	20.5538	22.4621
	57.5687	20.5642	22.5352
	57.7454	20.6348	22.6986
	57.8342	20.6439	22.7647
	57.9821	20.6965	22.7656
	58.15	20.7648	22.8399
	58.22	20.8529	23.0691
	58.4378	20.9401	23.0986
	58.5375	21.0143	23.1526
	58.5482	21.0339	23.2941
	58.7043	21.0667	23.3727
	58.7807	21.1895	23.3837
	58.8712	21.1989	23.6066
	59.2622	21.2634	23.662
	59.4114	21.3265	23.6762
	59.4976	21.3984	23.8235
	59.5224	21.4667	23.9275
	59.9762	21.6739	23.9798
	60.042	21.7128	24.0605
	60.1737	21.7313	24.2254
	60.2909	21.7333	24.2833
	60.3523	21.8336	24.3529
	60.6727	21.8891	24.4713
	60.6902	21.8995	24.5145
	60.8249	22.0844	24.5868
	61.0059	22.0992	24.7887
	61.0842	22.1912	24.8824
	61.3034	22.3323	24.9685
	61.4042	22.4	25.0151
	61.4761	22.4683	25.3521
	61.8775	22.4855	25.4118
	61.9341	22.4949	25.4224
	62.1182	22.5871	25.5589
	62.1274	22.6099	25.8633
	62.5648	22.7651	25.8764
	62.6708	22.8298	25.9155
	62.7786	22.8719	25.9412
	62.8322	22.9054	26.1027
	62.9237	23.0286	26.2804
	63.1955	23.0667	26.3304
	63.4298	23.0846	26.4706
	63.4641	23.103	26.4789
	63.5462	23.1979	26.6465
	63.5593	23.3158	26.7844
	63.8262	23.4034	27
	64.081	23.4473	27.0423
	64.1949	23.5821	27.1903
	64.2574	23.6307	27.2383
	64.2602	23.7263	27.5294
	64.4569	23.7377	27.5319
	64.7323	23.84	27.6056
	64.8305	23.866	27.6923
	65.0507	23.9771	27.7341
	65.0876	24.0635	27.949
	65.3835	24.0796	28.0588
	65.5454	24.2847	28.1463
	65.7183	24.3724	28.169
	65.844	24.4963	28.2779
	65.8475	24.5507	28.3507
	65.8572	24.5771	28.3662
	65.8736	24.7034	28.5882
	66.0347	24.9291	28.6003
	66.0949	24.9333	28.7833
	66.349	25.0071	28.8218
	66.3859	25.0746	28.8856
	66.6373	25.0841	29.0542
	66.686	25.1221	29.1176
	66.8443	25.3619	29.3656
	66.9797	25.5408	29.4205
	67.3372	25.5721	29.5082
	67.4306	25.6	29.6176
	67.6104	25.6417	29.6471
	67.811	25.7947	29.9554
	67.9884	25.9595	29.9622
	68.0085	26.021	30.0348
	68.2411	26.2275	30.1765
	68.3825	26.2667	30.4161
	68.3896	26.2764	30.4519
	68.5442	26.4117	30.4903
	68.6397	26.6603	30.7059
	68.6441	26.8807	30.8691
	68.8718	26.9111	30.8701
	69.1758	26.9333	31.0253
	69.2582	27.0931	31.2353
	69.2797	27.2994	31.2862
	69.2909	27.3162	31.3241
	69.5025	27.5258	31.5602
	69.9421	27.5458	31.7034
	69.9691	27.6	31.7647
	69.9722	27.7181	31.7781
	70.1331	27.9586	32.1205
	70.5933	28.1368	32.232
	70.6345	28.1805	32.2337
	70.6862	28.2667	32.2941
	70.7625	28.3914	32.5377
	70.7638	28.5555	32.573
	71.2446	28.8242	32.686
	71.3945	28.9333	32.8235
	71.4002	28.9742	32.9123
	71.5558	29.0437	32.9548
	71.8958	29.257	33.14
	72.0252	29.6898	33.2516
	72.1142	29.8618	33.3529
	72.324	30.1226	33.372
	72.3491	30.5554	33.591
	72.547	30.5924	33.8824
	72.6559	30.9839	33.9303
	72.9026	30.9882	34.2696
	73.1424	31.4027	34.4118
	73.1983	31.421	34.6089
	73.2866	31.8214	34.7697
	73.4812	31.8538	34.9412
	73.8495	32.2401	34.9482
	73.9357	32.2866	35.3046
	74.0598	32.6588	35.4706
	74.1134	32.7194	36
	74.5007	33.0577	36.5294
	74.6384	33.0775	37.0588
	74.6769	33.1522	37.5882
	74.729	33.4692	38.5342
	74.8274	33.4962	38.8814
	75.152	33.585	39.2285
	75.217	33.9149	39.5757
	75.5223	34.0178	39.9229
	75.5415	34.1063	39.9242
	75.7956	34.3336	40.2654
	75.8032	34.4506	40.27
	76.2555	34.5666	40.6066
	76.3156	34.5773	40.6172
	76.3742	34.7523	40.9479
	76.4544	34.8834	40.9643
	76.9527	35.171	41.3115
	76.9695	35.2239	41.6586
	77.1056	35.3162	42.0058
	77.1089	35.5897	42.3529
	77.5313	35.7214	42.7001
	77.6835	35.749	43.0473
	77.7569	36.1818	43.3944
	77.9022	36.2189	43.7416
	78.1099	36.2355	44.0887
	78.3975	36.6146	44.4359
	78.4081	36.6783	44.783
	78.6885	36.8159	45.1302
	78.6955	37.0474	45.456
	79.0593	37.0948	45.4773
	79.1115	37.097	45.7366
	79.4888	37.3134	45.8245
	79.7106	37.4802	46.0171
	79.8255	37.5157	46.1716
	79.8305	37.6738	46.2977
	80.1832	37.7618	46.5188
	80.2821	37.8109	46.5783
	80.3618	37.913	46.8589
	80.4661	37.9344	46.866
	80.4797	38.3085	47.1395
	80.5395	38.3458	47.2131
	81.013	38.3531	47.4201
	81.0332	38.6286	47.5603
	81.0754	38.7718	47.7007
	81.1017	38.7786	47.9074
	81.2535	39.2113	47.9813
	81.2838	39.3035	48.2546
	81.5867	39.6441	48.2619
	81.6643	40.0769	48.5425
	81.7373	40.5097	48.6017
	81.8687	40.7956	48.8231
	81.9675	40.9425	48.9489
	82.1402	40.9491	49.1037
	82.3155	41.3753	49.296
	82.662	41.6025	49.3843
	82.6815	41.791	49.6432
	82.6937	41.8081	49.6648
	82.9667	42.1572	49.9454
	83.2472	42.2409	49.9904
	83.3955	42.2886	50.226
	83.4553	42.6737	50.3375
	83.6179	42.7861	50.5066
	83.7561	43.1065	50.6847
	83.8007	43.1127	50.7872
	84.0091	43.2836	51.0318
	84.1095	43.5393	51.0678
	84.2486	43.7811	51.3484
	84.2692	43.9621	51.379
	84.3542	43.9721	51.629
	84.3868	44.3467	51.7261
	84.6005	44.4049	51.7885
	84.721	44.8377	51.9096
	84.8235	44.9154	52.0684
	84.9077	45.2705	52.0733
	84.9204	45.3419	52.3348
	85.0175	45.7033	52.3484
	85.0419	46.1361	52.4204
	85.072	46.3682	52.6283
	85.4613	46.5689	52.652
	85.5375	47.0017	52.7676
	85.5436	47.1707	52.7949
	85.5716	47.4345	52.9082
	85.626	47.7413	52.9692
	85.6482	47.8673	53.1148
	85.8104	48.3001	53.1775
	85.8352	48.4577	53.1882
	86.0148	48.5578	53.2143
	86.0152	48.7329	53.2863
	86.2053	48.9007	53.4619
	86.2229	48.9552	53.4681
	86.2515	49.1657	53.56
	86.2789	49.2437	53.5714
	86.3152	49.4527	53.6035
	86.4868	49.5866	53.7481
	86.5683	49.5985	53.9207
	86.6285	49.9295	53.9286
	86.7847	49.9502	53.9426
	86.8741	50.0294	54.028
	86.9583	50.2724	54.2379
	86.9655	50.4478	54.2857
	87.1218	50.6154	54.3079
	87.364	50.9583	54.3252
	87.4218	51.1167	54.5551
	87.5253	51.3012	54.5879
	87.6753	51.6441	54.6429
	87.6795	51.7588	54.7078
	87.9434	51.932	54.8678
	88.1766	51.987	54.8722
	88.2151	52.33	55
	88.2288	52.401	55.0903
	88.3935	52.6729	55.1477
	88.5227	53.0158	55.1894
	88.7823	53.0432	55.3571
	88.8278	53.3587	55.4277
	89.0084	53.6853	55.4729
	89.102	53.7017	55.5066
	89.1075	54.0446	55.7076
	89.3358	54.2285	55.7143
	89.479	54.3275	55.8238
	89.6814	54.3875	55.8555
	89.8017	54.7304	55.9876
	89.8215	54.815	56.0714
	89.8893	54.9697	56.141
	89.9369	55.0733	56.238
	90.1302	55.4163	56.2675
	90.2607	55.4725	56.4286
	90.4428	55.6118	56.4581
	90.5355	55.7592	56.5474
	90.5676	56.1021	56.6206
	90.595	56.1072	56.7753
	90.7815	56.254	56.7857
	90.84	56.445	56.8274
	90.9963	56.7419	57.0032
	91.1983	56.788	57.0925
	91.3883	56.8962	57.1073
	91.4194	57.1309	57.1429
	91.4327	57.3766	57.3872
	91.4384	57.3852	57.4097
	91.5498	57.4738	57.5
	91.829	57.8047	57.6672
	91.9987	57.8167	57.7269
	92.0839	57.8885	57.8571
	92.1033	57.9699	57.9471
	92.1816	58.0113	58.0441
	92.4597	58.1596	58.2143
	92.578	58.2242	58.3612
	92.6568	58.5026	58.5714
	92.7352	58.6437	58.6784
	92.9749	58.646	58.9244
	93.0904	58.8455	58.9286
	93.1574	59.0632	59.205
	93.2103	59.1884	59.2857
	93.3864	59.2063	59.3128
	93.7211	59.2807	59.4856
	93.7367	59.4826	59.63
	93.7638	59.5313	59.6429
	93.7682	59.7935	59.7662
	94.0376	59.8498	59.9471
	94.3161	59.8743	60
	94.3173	59.9021	60.0468
	94.3518	59.9154	60.2643
	94.5615	60.1738	60.3571
	94.6431	60.2172	60.5815
	94.6889	60.3216	60.7143
	94.8708	60.4934	60.8987
	94.8954	60.5501	61.0714
	94.9825	60.5601	61.2159
	95.0802	60.7411	61.4286
	95.3548	60.8113	61.533
	95.4244	60.903	61.7857
	95.4747	60.9395	62.1429
	95.6132	61.1369	62.2915
	95.615	61.1848	62.5
	95.7846	61.1977	62.5721
	95.9779	61.2176	62.8527
	96.0541	61.246	62.8571
	96.1481	61.4562	63.1076
	96.1497	61.584	63.1333
	96.5314	61.5889	63.2143
	96.6334	61.7245	63.3466
	96.6845	61.7805	63.4139
	96.9414	61.8195	63.5714
	97.0511	61.9318	63.5857
	97.0849	61.9704	63.6945
	97.2127	62.1705	63.8247
	97.2193	62.2747	63.9286
	97.5408	62.3567	63.9751
	97.6384	62.424	64.0637
	97.7347	62.4542	64.2557
	97.754	62.6176	64.2857
	97.7921	62.7431	64.3028
	98.0305	62.9606	64.5362
	98.1919	63.0889	64.5418
	98.2888	63.1294	64.5606
	98.3607	63.3035	64.6429
	98.3714	63.5158	64.7809
	98.5201	63.6464	64.8168
	98.528	63.7236	64.9881
	98.7454	63.9893	65
	98.9508	64.3032	65.0199
	99.0098	64.3323	65.0974
	99.2989	64.3583	65.259
	99.3213	64.6752	65.3571
	99.3583	64.9929	65.378
	99.4995	65.0181	65.4157
	99.5301	65.1037	65.498
	99.8524	65.361	65.6586
	99.893	65.5232	65.7143
	99.9891	65.6276	65.7371
	100.109	65.7039	65.8432
	100.115	65.9427	65.9392
	100.385	66.0469	65.9761
	100.406	66.2623	66.0714
	100.479	66.3898	66.2151
	100.689	66.446	66.2198
	100.908	66.7327	66.2708
	100.959	66.8655	66.4286
	100.962	67.0756	66.4542
	100.968	67.1605	66.5004
	101.268	67.4186	66.6932
	101.458	67.7615	66.6983
	101.513	68.1044	66.781
	101.538	68.1984	66.7857
	101.701	68.2247	66.9323
	101.847	68.4473	67.0616
	101.948	68.7902	67.1259
	102.066	68.8405	67.1429
	102.115	68.8852	67.1713
	102.427	69.1332	67.3422
	102.437	69.4761	67.4104
	102.494	69.4827	67.5
	102.62	69.819	67.5534
	102.692	69.8892	67.6228
	102.927	70.1249	67.6494
	103.006	70.1619	67.8571
	103.173	70.4227	67.8767
	103.288	70.5049	67.8884
	103.534	70.5574	67.9034
	103.585	70.767	67.981
	103.727	70.8478	68.1275
	104.077	71.0188	68.1839
	104.081	71.0198	68.1938
	104.165	71.3959	68.2143
	104.28	71.4092	68.3665
	104.444	71.8154	68.4086
	104.654	72.0638	68.4645
	104.744	72.2349	68.511
	104.834	72.3699	68.6056
	104.874	72.6544	68.7451
	105.14	73.0629	68.8282
	105.212	73.0739	68.8361
	105.231	73.3078	68.8446
	105.323	73.4934	69.0257
	105.387	73.5918	69.0837
	105.668	73.9128	69.1454
	105.808	74.2958	69.2637
	105.903	74.3323	69.3063
	105.941	74.7518	69.3227
	105.962	74.8273	69.4626
	106.061	75.6579	69.5618
	106.385	75.8689	69.5869
	106.461	76.3833	69.6912
	106.482	78.0238	69.7797
	106.494	78.4433	69.8008
	106.551	78.8627	69.8675
	106.711	79.2822	70.0398
	106.726	79.7017	70.0969
	106.962	79.9005	70.1188
	107.04	80.1212	70.1254
	107.048	80.398	70.1481
	107.061	80.5407	70.2789
	107.254	81.393	70.4141
	107.46	81.6298	70.4287
	107.53	81.7152	70.5179
	107.601	82.1612	70.5463
	107.641	82.6381	70.7093
	108.02	82.9412	70.7313
	108.048	83.0576	70.757
	108.155	83.3824	70.9739
	108.21	83.477	70.9899
	108.22	83.5037	70.996
	108.509	83.7547	71.0485
	108.534	83.8806	71.2351
	108.708	83.8965	71.2705
	108.799	84.316	71.3656
	108.841	84.3781	71.4014
	108.959	84.7355	71.4741
	108.999	84.8756	71.5511
	109.262	85.155	71.6828
	109.379	85.3731	71.7131
	109.489	85.5745	71.829
	109.634	85.6202	71.8316
	109.709	85.8706	71.9522
	109.815	85.9939	72.1122
	109.958	86.3682	72.1912
	109.978	86.4134	72.3928
	110.369	86.8657	72.4205
	110.428	87.0678	72.4303
	110.458	87.3632	72.6541
	110.468	87.8607	72.6693
	110.537	88.3582	72.6734
	110.781	88.5423	72.8877
	110.923	88.8557	72.9084
	110.958	89.3532	72.954
	111.117	89.8507	73.1474
	111.207	90.3483	73.2346
	111.221	90.4168	73.3865
	111.447	90.8137	73.5152
	111.476	90.8458	73.6255
	111.696	91.2106	73.7958
	111.937	91.6075	73.8645
	111.957	91.8607	74.0764
	112.014	93.9104	74.1036
	112.03	95.4229	74.3426
	112.276	95.9204	74.357
	112.427	96.5771	74.5817
	112.583	97.5882	74.6376
	112.706	98.0294	74.8207
	112.807	98.0697	74.9182
	112.855	98.4706	75.0598
	112.916	98.9118	75.1988
	113.137	99.2239	75.2861
	113.406	99.801	75.2988
	113.434	100.299	75.4793
	113.455	100.796	75.5313
	113.521	101.203	75.5378
	113.601	101.294	75.7599
	113.69	101.536	75.7766
	113.89	101.791	75.7769
	113.896	102.028	76.0159
	114.014	102.289	76.0218
	114.098	102.786	76.0405
	114.205	103.284	76.255
	114.244	103.78	76.267
	114.26	103.903	76.3211
	114.385	104.545	76.4286
	114.394	104.667	76.494
	114.629	104.927	76.5123
	114.677	104.957	76.6017
	114.797	105.074	76.7331
	114.875	105.187	76.7575
	114.999	105.333	76.8186
	115.187	105.52	76.8592
	115.224	105.829	76.8823
	115.256	105.937	76.9721
	115.351	105.966	77.0027
	115.365	106.412	77.0928
	115.369	106.858	77.1629
	115.738	107.105	77.1678
	115.834	107.304	77.2112
	115.854	107.75	77.4435
	115.904	108.461	77.4502
	115.981	108.971	77.4834
	115.983	109.049	77.517
	116.108	109.207	77.6892
	116.153	109.392	77.7241
	116.344	109.412	77.7778
	116.413	109.659	77.8661
	116.458	109.735	77.9283
	116.477	109.913	78.0047
	116.774	110.078	78.0795
	116.834	110.421	78.1673
	116.847	110.764	78.2153
	116.903	111.103	78.2853
	116.991	111.107	78.3333
	117.011	111.45	78.4064
	117.139	111.565	78.5645
	117.216	111.793	78.5659
	117.323	111.853	78.6454
	117.426	112.027	78.6755
	117.49	112.136	78.8465
	117.565	112.171	78.8845
	117.567	112.478	78.9137
	117.57	112.479	79.1235
	117.586	112.488	79.127
	117.611	112.555	79.2629
	117.652	112.72	79.2715
	117.813	112.821	79.3625
	117.955	112.924	79.4076
	118.069	112.95	79.6016
	118.082	113.015	79.612
	118.118	113.164	79.6882
	118.149	113.268	79.8406
	118.303	113.342	79.8675
	118.325	113.37	79.8991
	118.361	113.507	79.9295
	118.401	113.816	79.9612
	118.554	113.817	79.9688
	118.648	113.85	80.0797
	118.672	114.193	80.2467
	118.694	114.245	80.2494
	118.727	114.262	80.3104
	118.792	114.284	80.3187
	119.025	114.366	80.3531
	119.064	114.461	80.4636
	119.151	114.489	80.53
	119.154	114.514	80.5578
	119.225	114.536	80.5639
	119.228	114.708	80.6596
	119.282	114.755	80.7968
	119.306	114.879	80.8071
	119.433	114.895	80.8106
	119.497	114.9	80.8811
	119.771	114.915	81.0087
	119.779	114.937	81.0359
	119.803	115.009	81.0596
	119.807	115.154	81.0912
	119.884	115.222	81.1982
	119.9	115.226	81.261
	119.969	115.287	81.2749
	120.172	115.463	81.3579
	120.261	115.529	81.3718
	120.332	115.565	81.5139
	120.386	115.673	81.5154
	120.44	115.697	81.6524
	120.463	115.813	81.6556
	120.542	115.908	81.7071
	120.751	116.059	81.715
	120.886	116.251	81.753
	120.912	116.446	81.933
	120.912	116.594	81.992
	120.966	116.832	82.0563
	121.041	116.88	82.169
	121.095	116.937	82.1784
	121.24	117.218	82.2136
	121.281	117.279	82.2311
	121.383	117.384	82.4054
	121.439	117.605	82.4701
	121.5	117.622	82.4942
	121.545	117.965	82.5956
	121.62	117.991	82.623
	121.651	118.308	82.7092
	121.73	118.377	82.7546
	121.855	118.651	82.7747
	121.993	118.764	82.9482
	122.02	118.994	83.0127
	122.077	119.074	83.0553
	122.124	119.15	83.0769
	122.199	119.263	83.1038
	122.22	119.337	83.1873
	122.278	119.471	83.3359
	122.326	119.536	83.4263
	122.39	119.68	83.4299
	122.546	119.813	83.453
	122.654	119.844	83.5309
	122.704	119.868	83.6165
	122.709	120.023	83.6653
	122.759	120.265	83.8021
	122.777	120.307	83.847
	122.798	120.366	83.8971
	122.812	120.429	83.9044
	123.1	120.662	83.9849
	123.129	120.709	84.1434
	123.199	120.915	84.1513
	123.231	120.934	84.1777
	123.27	121.014	84.2642
	123.283	121.052	84.3825
	123.346	121.058	84.4388
	123.356	121.395	84.4583
	123.498	121.455	84.5005
	123.653	121.599	84.6215
	123.689	121.737	84.6813
	123.741	121.852	84.7389
	123.808	122.08	84.8497
	123.862	122.185	84.8606
	123.868	122.249	84.8928
	123.88	122.397	84.9248
	123.934	122.423	85.0195
	124.178	122.646	85.1988
	124.207	122.665	85.2632
	124.213	122.766	85.3001
	124.237	122.77	85.3468
	124.385	123.043	85.548
	124.414	123.109	85.5807
	124.442	123.213	85.6015
	124.513	123.44	85.8008
	124.593	123.452	85.8167
	124.607	123.64	85.8613
	124.668	123.681	85.8972
	124.684	123.795	85.9398
	124.76	123.837	86.0558
	124.948	124.138	86.1419
	124.95	124.159	86.2464
	124.962	124.234	86.2547
	124.976	124.266	86.2782
	125.021	124.481	86.2948
	125.092	124.559	86.3215
	125.156	124.631	86.4224
	125.158	124.679	86.5339
	125.314	124.824	86.5668
	125.346	125.167	86.5955
	125.482	125.199	86.6165
	125.538	125.376	86.703
	125.6	125.51	86.7087
	125.627	125.719	86.7729
	125.647	125.79	86.812
	125.67	125.853	86.9447
	125.715	125.88	86.9549
	125.867	126.054	86.9836
	126.013	126.195	87.012
	126.016	126.239	87.0572
	126.085	126.377	87.1627
	126.099	126.538	87.251
	126.115	126.731	87.2642
	126.137	126.759	87.2932
	126.18	126.774	87.2939
	126.249	126.881	87.3025
	126.421	127.021	87.49
	126.455	127.171	87.5448
	126.55	127.195	87.5477
	126.571	127.224	87.6166
	126.61	127.302	87.6316
	126.627	127.567	87.6431
	126.692	127.568	87.7291
	126.759	127.641	87.7929
	126.778	127.663	87.8254
	126.824	127.91	87.9681
	126.827	127.965	87.9699
	126.974	128.087	87.9922
	127.042	128.253	88.0381
	127.084	128.305	88.0706
	127.146	128.362	88.106
	127.194	128.533	88.2072
	127.246	128.596	88.2834
	127.269	128.759	88.3083
	127.338	128.939	88.3414
	127.406	128.948	88.3866
	127.514	128.979	88.4462
	127.528	129.155	88.5246
	127.563	129.282	88.5286
	127.618	129.425	88.5399
	127.716	129.552	88.6466
	127.846	129.59	88.6672
	127.878	129.625	88.6853
	127.881	129.871	88.6906
	127.918	129.911	88.7735
	127.985	129.949	88.7738
	127.985	129.968	88.9243
	128.081	130.2	88.9478
	128.128	130.232	88.9786
	128.152	130.311	88.985
	128.235	130.317	89.0071
	128.286	130.465	89.0191
	128.423	130.653	89.0398
	128.457	130.763	89.1633
	128.497	130.874	89.2284
	128.517	130.923	89.2408
	128.563	130.996	89.2643
	128.635	131.109	89.3233
	128.686	131.209	89.3889
	128.792	131.269	89.4024
	128.857	131.339	89.4325
	128.884	131.516	89.4744
	128.928	131.655	89.509
	129	131.682	89.5095
	129.076	131.9	89.6414
	129.142	131.906	89.6617
	129.153	132.025	89.708
	129.188	132.101	89.7381
	129.22	132.286	89.7896
	129.282	132.368	89.8805
	129.4	132.53	89.8865
	129.427	132.544	89.9416
	129.577	132.547	90
	129.656	132.672	90.0701
	129.663	132.738	90.0873
	129.72	132.845	90.1195
	129.742	132.991	90.1752
	129.754	132.993	90.3383
	129.788	133.059	90.3405
	129.872	133.182	90.3507
	129.997	133.316	90.3586
	130.02	133.439	90.4088
	130.154	133.445	90.4365
	130.235	133.453	90.5976
	130.261	133.787	90.6313
	130.288	133.82	90.6424
	130.295	133.831	90.6767
	130.299	133.885	90.7945
	130.343	133.915	90.8367
	130.377	134.218	90.8761
	130.424	134.331	90.9119
	130.567	134.377	91.015
	130.731	134.458	91.0757
	130.734	134.604	91.1097
	130.814	134.777	91.1925
	130.815	134.838	91.2484
	130.822	134.99	91.3147
	130.849	135.084	91.3433
	130.878	135.096	91.4731
	131.059	135.223	91.5538
	131.091	135.3	91.5769
	131.137	135.377	91.7024
	131.279	135.669	91.7537
	131.286	135.694	91.7928
	131.356	135.734	91.8105
	131.394	135.762	92.0319
	131.402	135.763	92.0343
	131.456	135.985	92.0441
	131.523	136.115	92.1564
	131.695	136.149	92.2709
	131.707	136.224	92.2777
	131.758	136.371	92.3149
	131.89	136.417	92.51
	131.956	136.536	92.5114
	131.973	136.561	92.5955
	131.99	136.685	92.6103
	132.035	136.922	92.745
	132.148	137.007	92.749
	132.19	137.009	92.8761
	132.229	137.147	92.9786
	132.277	137.195	92.988
	132.424	137.308	93.0643
	132.509	137.318	93.1567
	132.552	137.453	93.2122
	132.613	137.609	93.2271
	132.701	137.647	93.4373
	132.848	137.695	93.4458
	132.958	137.744	93.4661
	133.063	137.745	93.5183
	133.132	137.802	93.6794
	133.161	137.876	93.7052
	133.173	137.899	93.7178
	133.192	138.071	93.913
	133.418	138.081	93.9442
	133.442	138.235	93.9984
	133.492	138.285	94.1467
	133.518	138.345	94.1833
	133.616	138.467	94.279
	133.644	138.533	94.3803
	133.711	138.668	94.4223
	133.77	138.791	94.5596
	133.875	138.854	94.6139
	133.988	138.863	94.6266
	134.026	138.923	94.6614
	134.036	138.994	94.8402
	134.116	139.101	94.8475
	134.17	139.237	94.9004
	134.232	139.24	94.9758
	134.29	139.456	95.0811
	134.349	139.534	95.1208
	134.558	139.561	95.1394
	134.559	139.627	95.3147
	134.587	139.683	95.3249
	134.589	139.81	95.3785
	134.723	139.918	95.4014
	134.87	139.966	95.5483
	134.928	140.013	95.6175
	134.946	140.129	95.6741
	134.951	140.198	95.682
	135.059	140.38	95.782
	135.093	140.399	95.8566
	135.128	140.575	95.9626
	135.144	140.832	96.0156
	135.277	140.836	96.0233
	135.303	140.841	96.0956
	135.358	141.021	96.1308
	135.441	141.265	96.2432
	135.449	141.303	96.2492
	135.506	141.397	96.3347
	135.531	141.467	96.3725
	135.627	141.474	96.376
	135.66	141.698	96.4828
	135.698	141.765	96.5238
	135.83	141.794	96.5737
	135.93	141.867	96.6213
	136.002	141.913	96.6667
	136.017	142.112	96.7164
	136.028	142.13	96.7216
	136.036	142.191	96.8044
	136.085	142.227	96.8127
	136.114	142.254	96.8665
	136.269	142.336	96.95
	136.374	142.359	97.0518
	136.384	142.433	97.0708
	136.42	142.563	97.085
	136.474	142.588	97.2222
	136.608	142.64	97.2908
	136.626	142.689	97.3655
	136.653	142.75	97.42
	136.663	142.805	97.5299
	136.731	142.891	97.6461
	136.839	142.984	97.7689
	136.91	142.996	97.7692
	136.937	143.026	97.7778
	136.945	143.075	97.9267
	136.964	143.15	98.008
	137.088	143.251	98.1183
	137.138	143.381	98.247
	137.187	143.388	98.3333
	137.242	143.429	98.4675
	137.409	143.445	98.4861
	137.417	143.612	98.7251
	137.445	143.697	98.8167
	137.491	143.717	98.8889
	137.556	143.778	98.9641
	137.766	143.862	99.1659
	137.795	144	99.2032
	137.802	144.026	99.4422
	137.821	144.074	99.4444
	137.888	144.143	99.6813
	137.979	144.175	99.9203
	138.044	144.234	100
	138.159	144.294	100.159
	138.281	144.536	100.398
	138.356	144.555	100.556
	138.36	144.571	101.111
	138.399	144.589	101.667
	138.503	144.663	102.222
	138.516	144.727	102.778
	138.549	144.765	103.333
	138.598	144.919	104.38
	138.67	144.968	104.661
	138.832	144.997	104.942
	138.873	145.027	105.222
	138.978	145.035	105.503
	139.037	145.16	105.783
	139.044	145.262	106.064
	139.119	145.297	106.579
	139.151	145.301	109.669
	139.152	145.365	110.265
	139.23	145.459	110.861
	139.303	145.481	111.457
	139.52	145.593	112.053
	139.556	145.605	112.208
	139.587	145.762	112.649
	139.686	145.828	112.727
	139.69	145.921	113.245
	139.705	145.927	113.247
	139.732	145.939	113.766
	139.775	145.948	113.841
	139.921	146.025	114.286
	139.944	146.158	114.437
	139.948	146.203	114.805
	140.135	146.291	115.033
	140.22	146.36	115.325
	140.246	146.373	115.629
	140.258	146.383	115.771
	140.26	146.458	115.844
	140.301	146.555	116.088
	140.385	146.577	116.225
	140.421	146.634	116.364
	140.426	146.729	116.405
	140.547	146.819	116.722
	140.615	146.845	116.821
	140.658	146.845	116.883
	140.714	146.891	117.04
	140.718	146.952	117.357
	140.753	146.977	117.403
	140.812	147.215	117.674
	140.823	147.265	117.922
	140.83	147.306	117.991
	140.907	147.319	118.308
	140.931	147.324	118.381
	141.015	147.348	118.442
	141.103	147.419	118.626
	141.109	147.422	118.685
	141.126	147.662	118.943
	141.189	147.711	118.961
	141.287	147.745	118.988
	141.292	147.757	119.098
	141.372	147.768	119.26
	141.4	147.853	119.286
	141.401	147.992	119.292
	141.436	148.005	119.431
	141.634	148.077	119.436
	141.661	148.157	119.481
	141.706	148.189	119.577
	141.729	148.23	119.595
	141.782	148.341	119.643
	141.797	148.348	119.774
	141.821	148.438	119.858
	141.871	148.49	119.894
	141.941	148.566	119.899
	141.97	148.603	120
	142.086	148.622	120
	142.133	148.692	120.113
	142.139	148.983	120.202
	142.285	148.992	120.211
	142.355	149.049	120.284
	142.361	149.055	120.357
	142.443	149.075	120.451
	142.445	149.128	120.506
	142.486	149.14	120.519
	142.531	149.153	120.529
	142.54	149.488	120.711
	142.604	149.495	120.714
	142.623	149.514	120.789
	142.674	149.547	120.809
	142.8	149.625	120.846
	142.864	149.713	120.993
	142.873	149.766	121.039
	142.889	149.857	121.071
	143.076	149.921	121.113
	143.091	149.941	121.137
	143.111	150.08	121.163
	143.157	150.102	121.417
	143.174	150.2	121.429
	143.385	150.268	121.48
	143.423	150.287	121.558
	143.444	150.353	121.564
	143.514	150.387	121.589
	143.529	150.404	121.72
	143.547	150.543	121.786
	143.681	150.611	121.797
	143.758	150.656	121.991
	143.862	150.786	122.024
	143.871	150.833	122.078
	143.898	150.855	122.115
	143.957	150.86	122.143
	144.019	150.886	122.185
	144.022	150.91	122.327
	144.023	151.042	122.417
	144.21	151.143	122.432
	144.228	151.211	122.5
	144.251	151.219	122.597
	144.262	151.229	122.631
	144.278	151.278	122.749
	144.41	151.401	122.781
	144.49	151.434	122.844
	144.491	151.552	122.857
	144.551	151.572	122.934
	144.576	151.652	123.066
	144.585	151.674	123.117
	144.603	151.68	123.214
	144.767	151.724	123.238
	144.813	151.766	123.27
	144.821	151.875	123.377
	144.922	151.915	123.383
	144.942	152.008	123.541
	144.962	152.085	123.571
	145.025	152.17	123.636
	145.129	152.194	123.697
	145.182	152.205	123.7
	145.239	152.236	123.845
	145.272	152.258	123.882
	145.299	152.318	123.929
	145.348	152.32	123.974
	145.391	152.517	124.018
	145.434	152.581	124.123
	145.434	152.6	124.148
	145.559	152.616	124.156
	145.656	152.716	124.286
	145.683	152.737	124.335
	145.761	152.836	124.412
	145.882	152.875	124.452
	145.905	152.943	124.55
	145.927	152.95	124.57
	145.946	152.955	124.643
	145.961	153.062	124.652
	146.013	153.155	124.675
	146.093	153.268	124.755
	146.236	153.286	124.941
	146.341	153.383	124.969
	146.377	153.478	124.976
	146.399	153.508	125
	146.423	153.593	125.059
	146.458	153.629	125.166
	146.532	153.8	125.195
	146.616	153.816	125.286
	146.627	153.954	125.357
	146.79	153.972	125.363
	146.848	154.121	125.403
	146.92	154.159	125.471
	147	154.187	125.604
	147.043	154.231	125.714
	147.102	154.249	125.714
	147.161	154.331	125.762
	147.304	154.4	125.829
	147.307	154.681	125.921
	147.32	154.763	126
	147.343	154.863	126.071
	147.441	154.869	126.234
	147.499	154.876	126.238
	147.577	155.114	126.256
	147.672	155.394	126.358
	147.695	155.405	126.429
	147.791	155.507	126.529
	147.798	155.547	126.555
	147.892	155.582	126.682
	147.897	155.926	126.753
	147.943	155.98	126.786
	147.992	156.047	126.872
	148.018	156.145	126.954
	148.079	156.413	127.059
	148.154	156.457	127.109
	148.229	156.689	127.143
	148.242	156.75	127.189
	148.263	156.782	127.273
	148.441	156.845	127.5
	148.45	156.988	127.507
	148.58	157.278	127.536
	148.658	157.331	127.588
	148.676	157.346	127.792
	148.681	157.42	127.824
	148.735	157.52	127.857
	148.763	157.654	127.962
	148.812	157.711	128.118
	149.004	157.743	128.214
	149.206	157.974	128.312
	149.216	158.051	128.389
	149.226	158.051	128.571
	149.237	158.058	128.647
	149.297	158.14	128.815
	149.369	158.144	128.831
	149.382	158.536	128.929
	149.425	158.577	129.176
	149.557	158.583	129.242
	149.583	158.696	129.286
	149.678	158.795	129.351
	149.817	158.933	129.643
	149.831	159.009	129.668
	149.94	159.051	129.706
	149.952	159.114	129.87
	150.017	159.327	130
	150.057	159.33	130.095
	150.111	159.334	130.235
	150.149	159.442	130.357
	150.298	159.636	130.39
	150.365	159.646	130.521
	150.396	159.727	130.714
	150.522	159.858	130.909
	150.523	159.875	130.948
	150.621	159.972	131.071
	150.655	160.123	131.374
	150.664	160.162	131.429
	150.669	160.177	131.429
	150.746	160.221	131.786
	150.899	160.308	131.801
	150.975	160.39	131.948
	151.012	160.52	132.143
	151.026	160.609	132.227
	151.092	160.701	132.468
	151.093	160.709	132.5
	151.218	160.741	132.654
	151.369	160.806	132.857
	151.433	160.917	132.987
	151.434	160.921	133.081
	151.531	161.173	133.214
	151.555	161.24	133.506
	151.564	161.247	133.507
	151.663	161.314	133.571
	151.726	161.453	133.929
	151.731	161.606	133.934
	151.771	161.71	134.026
	151.967	161.771	134.286
	152.036	161.885	134.36
	152.036	161.984	134.545
	152.083	162.039	134.643
	152.091	162.472	134.787
	152.122	162.516	135
	152.134	162.523	135.065
	152.233	162.643	135.213
	152.308	162.843	135.357
	152.44	162.905	135.584
	152.501	163.047	135.64
	152.507	163.081	135.714
	152.541	163.161	136.066
	152.713	163.26	136.071
	152.797	163.337	136.104
	152.803	163.626	136.429
	152.811	163.663	136.493
	152.885	163.77	136.623
	152.979	163.791	136.786
	153.035	163.799	136.919
	153.045	164.172	137.143
	153.154	164.203	137.143
	153.21	164.216	137.346
	153.293	164.322	137.5
	153.373	164.437	137.662
	153.402	164.636	137.773
	153.45	164.718	137.857
	153.462	164.748	138.182
	153.499	164.854	138.199
	153.511	165.069	138.214
	153.569	165.074	138.571
	153.872	165.264	138.626
	153.922	165.385	138.701
	153.944	165.501	138.816
	154.038	165.605	138.929
	154.103	165.712	139.008
	154.114	165.917	139.052
	154.16	165.934	139.2
	154.187	166.19	139.221
	154.394	166.35	139.286
	154.451	166.367	139.392
	154.514	166.448	139.479
	154.615	166.775	139.584
	154.637	166.8	139.74
	154.761	166.97	139.776
	154.865	166.98	139.905
	155.031	166.988	139.968
	155.038	167.233	140.16
	155.084	167.36	140.26
	155.171	167.418	140.332
	155.192	167.617	140.352
	155.337	167.626	140.544
	155.513	167.665	140.758
	155.61	168.069	140.779
	155.654	168.098	141.185
	155.705	168.264	141.299
	155.769	168.529	141.611
	155.808	168.531	141.818
	155.92	168.574	142.038
	155.963	168.86	142.338
	156.189	168.901	142.45
	156.224	168.926	142.857
	156.256	168.964	143.046
	156.28	169.323	143.377
	156.346	169.396	143.642
	156.748	169.539	143.896
	156.751	169.543	144.238
	156.756	169.72	144.416
	156.769	169.829	144.834
	156.794	170.177	144.935
	157.007	170.262	145.43
	157.071	170.482	145.455
	157.223	170.695	145.974
	157.229	170.815	146.284
	157.348	171.128	146.494
	157.365	171.453	146.828
	157.55	171.943	147.013
	157.695	171.988	147.372
	157.711	172.091	147.532
	157.712	172.278	147.915
	157.724	172.577	148.052
	157.935	172.729	148.459
	157.962	172.741	148.571
	158.146	173.091	149.003
	158.166	173.123	149.091
	158.192	173.203	149.61
	158.192	173.366	149.767
	158.343	173.51	150.047
	158.505	173.666	150.13
	158.538	173.669	150.327
	158.543	173.929	150.607
	158.568	174.004	150.649
	158.638	174.128	150.886
	158.673	174.215	151.166
	158.745	174.348	151.169
	158.773	174.59	151.446
	159.055	174.642	151.688
	159.075	174.76	151.726
	159.109	174.766	152.006
	159.115	174.827	152.286
	159.136	175.053	152.566
	159.155	175.185	152.846
	159.204	175.28	153.126
	159.299	175.515	153.406
	159.317	175.604	153.686
	159.506	175.619	153.966
	159.568	175.918	154.246
	159.581	175.977	154.526
	159.636	176.022	154.806
	159.645	176.09	155.086
	159.647	176.441	155.365
	159.692	176.556	155.645
	159.708	176.561	155.925
	159.852	176.758	156.159
	159.929	176.86	156.205
	160	177.032	156.485
	160.022	177.193	156.755
	160.052	177.278	156.765
	160.062	177.29	157.045
	160.067	177.503	157.325
	160.08	177.697	157.351
	160.118	177.821	157.605
	160.213	177.831	157.885
	160.215	177.974	157.947
	160.219	178.116	158.165
	160.269	178.28	158.445
	160.283	178.353	158.543
	160.406	178.445	158.725
	160.456	178.469	159.005
	160.524	178.535	159.139
	160.592	178.7	159.285
	160.599	178.759	159.565
	160.617	178.884	159.735
	160.718	178.917	160.331
	160.723	178.953	160.475
	160.786	179.107	160.927
	160.816	179.119	161.01
	160.846	179.372	161.523
	160.911	179.388	161.545
	160.915	179.415	162.08
	160.919	179.539	162.119
	160.937	179.745	162.615
	160.959	179.791	162.715
	160.996	179.859	164.732
	161.081	179.947	165.134
	161.104	180	165.536
	161.172	180.209	165.938
	161.223	180.383	166.339
	161.356	180.478	166.36
	161.367	180.585	166.741
	161.423	180.628	166.895
	161.467	180.928	167.429
	161.471	181.01	167.964
	161.513	181.047	168.499
	161.516	181.465	169.034
	161.555	181.541	169.152
	161.562	181.884	169.554
	161.565	181.919	169.569
	161.616	182.073	169.955
	161.727	182.303	169.967
	161.728	182.604	170.104
	161.822	182.722	170.357
	161.926	182.858	170.557
	161.939	183.136	170.639
	161.959	183.14	170.759
	162	183.559	171.148
	162.005	183.667	171.161
	162.043	183.955	171.174
	162.066	183.978	171.562
	162.128	184.198	171.709
	162.191	184.396	171.738
	162.232	184.592	171.907
	162.234	184.73	171.964
	162.259	184.815	172.153
	162.278	185.234	172.244
	162.283	185.256	172.328
	162.293	185.261	172.366
	162.309	185.501	172.398
	162.41	185.652	172.643
	162.469	185.793	172.768
	162.496	186.071	172.779
	162.525	186.086	172.888
	162.539	186.216	172.918
	162.577	186.241	172.931
	162.62	186.324	173.134
	162.65	186.49	173.17
	162.674	186.671	173.314
	162.733	186.712	173.379
	162.737	186.856	173.474
	162.818	186.909	173.508
	162.827	187.029	173.571
	162.839	187.256	173.624
	162.882	187.267	173.848
	162.961	187.327	173.869
	163.006	187.387	173.973
	163.007	187.746	174.018
	163.047	187.773	174.098
	163.066	187.821	174.114
	163.073	187.841	174.36
	163.103	187.919	174.375
	163.154	188.165	174.383
	163.173	188.376	174.562
	163.189	188.45	174.605
	163.353	188.583	174.689
	163.364	188.981	174.777
	163.394	189.002	174.85
	163.463	189.421	174.918
	163.468	189.513	175.095
	163.488	189.839	175.106
	163.607	190.044	175.179
	163.626	190.258	175.279
	163.636	190.316	175.341
	163.645	190.576	175.453
	163.662	190.663	175.58
	163.721	190.832	175.586
	163.726	191.107	175.831
	163.727	191.296	175.869
	163.731	191.639	175.982
	163.825	192.17	175.988
	163.896	192.214	176.076
	163.949	192.655	176.145
	163.969	192.702	176.322
	164.048	193.108	176.379
	164.078	193.169	176.384
	164.099	193.233	176.459
	164.1	193.693	176.523
	164.141	193.693	176.567
	164.207	193.764	176.613
	164.28	194.09	176.786
	164.297	194.278	176.812
	164.308	194.289	176.846
	164.363	194.296	177.049
	164.45	194.487	177.058
	164.505	194.6	177.08
	164.556	194.827	177.187
	164.628	194.863	177.313
	164.675	194.884	177.547
	164.689	195.281	177.589
	164.735	195.359	177.639
	164.768	195.449	177.991
	164.777	195.678	178.23
	164.863	195.89	178.393
	164.885	196.034	178.795
	164.932	196.075	178.82
	165.011	196.163	179.196
	165.064	196.222	179.598
	165.208	196.422	180
	165.209	196.467	180.402
	165.24	196.472	180.804
	165.347	196.619	181.205
	165.371	196.663	181.607
	165.413	196.742	181.985
	165.462	196.869	182.009
	165.467	196.953	182.218
	165.483	197.095	182.411
	165.575	197.204	182.559
	165.612	197.262	182.647
	165.649	197.362	182.812
	165.711	197.484	182.9
	165.765	197.523	183.214
	165.788	197.528	183.242
	165.895	197.694	183.309
	165.923	197.732	183.583
	165.94	197.782	183.616
	166.006	197.789	183.971
	166.007	197.866	184.018
	166.03	197.961	184.42
	166.038	198.016	184.632
	166.183	198.209	184.821
	166.276	198.302	184.896
	166.277	198.37	185.088
	166.361	198.375	185.223
	166.363	198.394	185.28
	166.368	198.547	185.294
	166.376	198.552	185.472
	166.378	198.821	185.625
	166.467	198.827	185.664
	166.615	198.895	185.856
	166.643	199.008	185.956
	166.654	199.079	186.027
	166.715	199.238	186.048
	166.72	199.259	186.24
	166.834	199.341	186.429
	166.857	199.61	186.432
	166.948	199.646	186.618
	167.069	199.692	186.624
	167.077	199.806	186.816
	167.111	199.861	186.83
	167.126	200.025	187.008
	167.168	200.125	187.2
	167.192	200.142	187.232
	167.279	200.203	187.392
	167.289	200.283	187.584
	167.339	200.381	187.634
	167.38	200.558	187.776
	167.434	200.579	187.968
	167.528	200.6	188.036
	167.598	200.673	188.157
	167.696	200.74	188.16
	167.745	200.901	188.352
	167.769	200.921	188.437
	167.791	200.997	188.544
	167.82	201.134	188.701
	167.86	201.205	188.736
	167.862	201.256	188.839
	167.869	201.286	188.928
	167.915	201.294	189.12
	167.934	201.394	189.241
	168.069	201.421	189.245
	168.108	201.559	189.312
	168.148	201.689	189.504
	168.2	201.736	189.643
	168.346	201.791	189.696
	168.426	201.851	189.789
	168.487	201.898	189.888
	168.505	201.941	190.045
	168.57	202.096	190.08
	168.58	202.147	190.272
	168.609	202.187	190.332
	168.656	202.197	190.446
	168.656	202.243	190.464
	168.688	202.267	190.656
	168.84	202.268	190.848
	168.862	202.584	190.848
	168.923	202.587	190.876
	168.996	202.756	190.918
	169.041	202.794	191.04
	169.107	202.798	191.198
	169.112	202.799	191.232
	169.162	202.835	191.25
	169.219	202.923	191.42
	169.268	203.085	191.424
	169.272	203.33	191.477
	169.297	203.353	191.616
	169.359	203.469	191.652
	169.374	203.473	191.757
	169.449	203.553	191.808
	169.5	203.582	191.964
	169.566	203.862	192
	169.576	203.908	192.037
	169.594	204.015	192.054
	169.744	204.093	192.192
	169.809	204.111	192.317
	169.849	204.393	192.384
	169.861	204.462	192.455
	169.908	204.498	192.508
	169.933	204.56	192.576
	169.951	204.73	192.597
	169.955	204.748	192.768
	169.973	204.925	192.857
	170.077	204.934	192.877
	170.108	205.017	192.96
	170.148	205.106	193.051
	170.227	205.386	193.152
	170.242	205.442	193.157
	170.29	205.456	193.259
	170.429	205.473	193.344
	170.432	205.572	193.433
	170.442	205.652	193.437
	170.587	205.839	193.536
	170.638	205.97	193.595
	170.647	205.988	193.661
	170.654	206.024	193.666
	170.674	206.098	193.717
	170.701	206.126	193.728
	170.752	206.198	193.9
	170.82	206.236	193.92
	170.858	206.413	193.997
	170.976	206.468	194.063
	171.004	206.519	194.112
	171.009	206.53	194.134
	171.036	206.633	194.139
	171.12	206.662	194.277
	171.223	206.681	194.304
	171.231	206.743	194.367
	171.255	206.944	194.464
	171.296	206.963	194.496
	171.361	206.965	194.557
	171.375	207.03	194.601
	171.391	207.05	194.683
	171.51	207.236	194.688
	171.55	207.289	194.835
	171.572	207.3	194.837
	171.589	207.396	194.866
	171.607	207.427	194.88
	171.718	207.463	195.068
	171.808	207.476	195.072
	171.808	207.582	195.117
	171.809	207.702	195.227
	171.829	207.79	195.264
	171.859	207.824	195.268
	171.927	207.835	195.302
	171.961	207.857	195.397
	172.027	207.938	195.456
	172.044	207.96	195.535
	172.075	208.007	195.648
	172.076	208.113	195.67
	172.085	208.221	195.677
	172.356	208.345	195.769
	172.362	208.458	195.77
	172.385	208.539	195.84
	172.432	208.575	195.956
	172.483	208.617	196.003
	172.495	208.645	196.032
	172.497	208.9	196.071
	172.531	208.955	196.224
	172.558	209.014	196.236
	172.622	209.176	196.314
	172.739	209.213	196.416
	172.778	209.261	196.47
	172.789	209.411	196.473
	172.865	209.453	196.608
	172.915	209.557	196.703
	172.938	209.708	196.8
	172.962	209.721	196.858
	173.092	209.851	196.875
	173.101	209.95	196.937
	173.106	209.954	196.992
	173.131	210.239	197.171
	173.146	210.35	197.184
	173.185	210.448	197.277
	173.189	210.489	197.402
	173.24	210.665	197.404
	173.394	210.675	197.638
	173.416	210.771	197.679
	173.459	210.945	197.872
	173.469	211.068	197.946
	173.479	211.092	198.08
	173.503	211.127	198.105
	173.538	211.23	198.167
	173.671	211.271	198.339
	173.767	211.302	198.406
	173.819	211.443	198.482
	173.829	211.612	198.489
	173.85	211.765	198.572
	173.855	211.784	198.645
	173.874	211.833	198.806
	174.022	211.94	198.884
	174.115	211.94	198.884
	174.18	212.044	199.033
	174.198	212.132	199.04
	174.209	212.312	199.124
	174.241	212.339	199.273
	174.265	212.348	199.286
	174.403	212.365	199.363
	174.45	212.403	199.507
	174.489	212.438	199.577
	174.562	212.471	199.602
	174.568	212.652	199.687
	174.576	212.686	199.74
	174.597	212.691	199.841
	174.604	212.745	199.974
	174.692	212.894	200.08
	174.812	212.896	200.089
	174.881	212.932	200.121
	174.937	212.935	200.208
	175.002	213.003	200.319
	175.039	213.04	200.441
	175.081	213.142	200.491
	175.125	213.284	200.558
	175.129	213.329	200.665
	175.141	213.433	200.675
	175.25	213.448	200.797
	175.269	213.534	200.893
	175.307	213.539	200.909
	175.354	213.678	201.036
	175.382	213.762	201.142
	175.581	213.971	201.208
	175.582	214.003	201.275
	175.675	214.066	201.295
	175.675	214.129	201.376
	175.676	214.159	201.514
	175.683	214.254	201.609
	175.711	214.316	201.664
	175.796	214.556	201.696
	175.825	214.558	201.752
	175.846	214.597	201.753
	175.892	214.613	201.843
	175.939	214.953	201.992
	176.036	214.954	202.077
	176.046	215.112	202.098
	176.103	215.127	202.199
	176.236	215.128	202.231
	176.284	215.255	202.296
	176.311	215.349	202.31
	176.342	215.423	202.316
	176.416	215.592	202.47
	176.423	215.66	202.5
	176.492	215.667	202.544
	176.528	215.741	202.561
	176.589	215.746	202.709
	176.627	215.92	202.734
	176.78	216	202.777
	176.785	216.143	202.807
	176.79	216.191	202.84
	176.853	216.203	202.902
	176.947	216.222	202.948
	176.948	216.23	203.011
	176.973	216.51	203.052
	176.985	216.54	203.187
	177	216.665	203.269
	177.056	216.723	203.297
	177.155	216.777	203.304
	177.299	216.867	203.38
	177.315	216.936	203.384
	177.343	217.042	203.426
	177.382	217.127	203.542
	177.403	217.254	203.665
	177.524	217.331	203.705
	177.583	217.333	203.787
	177.602	217.505	203.804
	177.603	217.573	203.834
	177.686	217.589	203.904
	177.859	217.73	203.927
	177.894	217.786	204.033
	177.897	217.826	204.143
	177.985	217.886	204.278
	178.004	217.922	204.288
	178.131	218.05	204.339
	178.141	218.105	204.382
	178.175	218.116	204.471
	178.219	218.127	204.622
	178.234	218.223	204.741
	178.263	218.317	204.861
	178.314	218.393	204.874
	178.341	218.441	205.015
	178.351	218.523	205.1
	178.387	218.636	205.195
	178.45	218.683	205.339
	178.633	218.794	205.409
	178.665	218.849	205.559
	178.692	218.864	205.578
	178.77	218.92	205.649
	178.855	218.995	205.817
	178.865	219.096	205.944
	178.925	219.167	206.016
	178.969	219.317	206.056
	179.002	219.335	206.103
	179.004	219.38	206.103
	179.031	219.472	206.208
	179.088	219.493	206.295
	179.101	219.55	206.4
	179.199	219.665	206.478
	179.226	219.699	206.534
	179.252	219.713	206.557
	179.372	219.89	206.592
	179.38	219.911	206.647
	179.437	220.105	206.773
	179.491	220.151	206.784
	179.495	220.23	206.976
	179.557	220.287	207.011
	179.609	220.443	207.012
	179.681	220.57	207.013
	179.733	220.659	207.168
	179.741	220.684	207.19
	179.762	220.762	207.36
	179.792	220.829	207.465
	179.85	220.974	207.548
	179.949	221.08	207.552
	180.069	221.214	207.734
	180.111	221.477	207.744
	180.111	221.506	207.919
	180.126	221.874	207.936
	180.127	222.271	208.083
	180.137	222.668	208.128
	180.171	222.762	208.278
	180.26	222.808	208.32
	180.267	223.065	208.373
	180.312	223.205	208.512
	180.461	223.462	208.618
	180.474	223.601	208.704
	180.48	223.653	208.822
	180.555	223.859	208.827
	180.577	223.869	208.896
	180.592	223.998	209.088
	180.6	224.153	209.153
	180.611	224.256	209.28
	180.643	224.269	209.281
	180.664	224.33	209.366
	180.757	224.395	209.402
	180.757	224.599	209.472
	180.763	224.653	209.641
	180.801	224.792	209.664
	180.831	224.792	209.688
	180.85	225.045	209.735
	180.912	225.05	209.856
	180.973	225.053	209.88
	181.048	225.188	209.909
	181.102	225.254	210.048
	181.154	225.491	210.12
	181.166	225.585	210.189
	181.218	225.716	210.223
	181.335	225.757	210.24
	181.349	225.937	210.359
	181.349	225.982	210.432
	181.35	225.993	210.453
	181.388	226.283	210.598
	181.399	226.379	210.624
	181.446	226.383	210.643
	181.448	226.523	210.758
	181.485	226.584	210.816
	181.503	226.775	210.837
	181.563	226.829	210.997
	181.682	227.172	211.008
	181.722	227.275	211.076
	181.869	227.569	211.097
	181.87	227.721	211.2
	181.959	227.76	211.293
	181.997	227.964	211.315
	182.018	227.966	211.392
	182.035	227.989	211.541
	182.098	228.167	211.551
	182.134	228.362	211.554
	182.142	228.364	211.584
	182.214	228.455	211.635
	182.254	228.521	211.776
	182.314	228.612	211.793
	182.355	228.759	211.828
	182.389	228.798	211.88
	182.415	228.999	211.968
	182.649	229.052	212.005
	182.671	229.058	212.032
	182.745	229.156	212.085
	182.822	229.504	212.125
	182.848	229.553	212.16
	182.865	229.584	212.271
	182.87	229.633	212.352
	182.908	229.949	212.371
	182.935	229.95	212.459
	183.28	230.268	212.51
	183.306	230.346	212.544
	183.307	230.396	212.616
	183.326	230.59	212.628
	183.428	230.842	212.736
	183.511	230.859	212.749
	183.517	230.903	212.861
	183.521	231.098	212.913
	183.525	231.288	212.928
	183.597	231.384	212.988
	183.729	231.391	213.106
	183.781	231.537	213.12
	183.887	231.734	213.172
	183.91	231.922	213.227
	183.943	232.172	213.312
	184.03	232.18	213.351
	184.168	232.453	213.367
	184.199	232.626	213.466
	184.345	232.762	213.504
	184.346	232.807	213.597
	184.522	233.006	213.696
	184.541	233.072	213.705
	184.565	233.415	213.716
	184.58	233.441	213.821
	184.646	233.518	213.888
	184.778	233.729	213.944
	184.819	233.964	214.08
[truncated: 2,103 more rows]
