# Supplementary material for: Spontaneous membrane protrusion and cell morphogenesis via self-propelled actin filaments
Source: EMBO Rep. 2026 Jun 25;27(14):3964–81. doi: 10.1038/s44319-026-00804-6 (PMC13400641; doi:10.1038/s44319-026-00804-6)
Supplement: Supplementary file 20 — Source data Fig. 5 [file 44319_2026_804_MOESM20_ESM.zip › Fig. 5/5E/5E.xlsx]

## Sheet: Fig. 5E
5E: SpTA localization in WT and shootin1b KO cells bearing nascent lamellipodia with mathematical model
		SpTA accumulation ratio (protrusion/cell)				Normality test	D'Agostino & Pearson normality test
	Number of models	WT	KO				WT	KO
	1	1.8516	1.2426			Number of models	20	20
	2	1.6769	1.3672			K2	0.247817	1.16142
	3	1.889	1.1479			P value	0.88346	0.559501
	4	1.8191	1.5115			Passed normality test (alpha=0.05)?	Yes	Yes
	5	1.7159	1.2943
	6	1.801	1.3901
	7	1.8007	1.2642			Statistical test	SpTA accumulation ratio (protrusion/cell)
	8	1.7111	1.4813				WT vs KO
	9	1.8721	1.4621				Two-tailed unpaired Student's t test
	10	1.8039	1.3672			P value	4.15e-13
	11	1.6769	1.2739			Significantly different (P < 0.05)?	Yes
	12	1.7761	1.5115			t, df	t=10.77 df=38
	13	1.8314	1.1598			F, DFn, Dfd	1.533, 19, 19
	14	2.0495	1.5417			P value	0.3597
	15	1.9538	1.3806			95% confidence interval	-0.5451 to -0.3726
	16	1.8134	1.2667
	17	1.9192	1.4115
	18	1.8819	1.2784
	19	1.8516	1.3029
	20	1.5524	1.3487
	Average	1.81237	1.35021
	SEM	0.0246507	0.0253778
