# Supplementary material for: Spontaneous membrane protrusion and cell morphogenesis via self-propelled actin filaments
Source: EMBO Rep. 2026 Jun 25;27(14):3964–81. doi: 10.1038/s44319-026-00804-6 (PMC13400641; doi:10.1038/s44319-026-00804-6)
Supplement: Supplementary file 20 — Source data Fig. 5 [file 44319_2026_804_MOESM20_ESM.zip › Fig. 5/5F/5F.xlsx]

## Sheet: Fig. 5F
Fig. 5F: SpTA localization in WT and shootin1b KO cells bearing integrated lamellipodium with mathematical model
		SpTA accumulation ratio (front/rear)				Normality test	D'Agostino & Pearson normality test
	Number of models	WT	KO				WT	KO
	1	1.1778	1.1144			Number of models	20	20
	2	1.0239	0.9511			K2	2.41495	0.265264
	3	1.1869	0.96382			P value	0.298952	0.875787
	4	1.1778	0.94664			Passed normality test (alpha=0.05)?	Yes	Yes
	5	1.0161	1.1679
	6	0.97056	1.249
	7	1.1169	0.66504			Statistical test	SpTA accumulation ratio (front/rear)
	8	1.1735	0.92057				WT vs KO
	9	1.1869	1.1822				Two-tailed unpaired Student's t test
	10	1.0348	0.86979			P value	0.00243
	11	0.95102	0.75641			Significantly different (P < 0.05)?	Yes
	12	1.0239	0.99005			t, df	t=3.249 df=38
	13	1.1869	0.99456			F, DFn, Dfd	2.164, 19, 19
	14	1.0208	1.0228			P value	0.1009
	15	1.0623	1.016			95% confidence interval	-0.2139 to -0.04965
	16	1.1315	0.98842
	17	1.3019	0.92057
	18	1.2635	0.86624
	19	1.2349	1.2557
	20	1.2044	0.96979
	Average	1.12231	0.99055
	SEM	0.022803	0.0335438
