# Supplementary material for: Spontaneous membrane protrusion and cell morphogenesis via self-propelled actin filaments
Source: EMBO Rep. 2026 Jun 25;27(14):3964–81. doi: 10.1038/s44319-026-00804-6 (PMC13400641; doi:10.1038/s44319-026-00804-6)
Supplement: Supplementary file 21 — Figure Source Data for Appendix Fig. S1 [file 44319_2026_804_MOESM21_ESM.zip]

Archive with 16 entries (10 files):
- Appendix Fig. S1/
- Appendix Fig. S1/S1A/
- Appendix Fig. S1/S1A/S1A.tif
- Appendix Fig. S1/S1B/
- Appendix Fig. S1/S1B/S1B.tif
- Appendix Fig. S1/S1C/
- Appendix Fig. S1/S1C/README.txt
- Appendix Fig. S1/S1C/Source Data for Appendix Fig S1C.tif
- Appendix Fig. S1/S1D/
- Appendix Fig. S1/S1D/Lifeact-mCherry.tif
- Appendix Fig. S1/S1D/Merge.tif
- Appendix Fig. S1/S1D/mNeonGreen-Fascin.tif
- Appendix Fig. S1/S1D/README.txt
- Appendix Fig. S1/S1D/Untrimmed image.tif
- Appendix Fig. S1/S1E/
- Appendix Fig. S1/S1E/S1E.tif
