# Supplementary material for: Spontaneous membrane protrusion and cell morphogenesis via self-propelled actin filaments
Source: EMBO Rep. 2026 Jun 25;27(14):3964–81. doi: 10.1038/s44319-026-00804-6 (PMC13400641; doi:10.1038/s44319-026-00804-6)
Supplement: Supplementary file 22 — Figure Source Data for Appendix Fig. S2 [file 44319_2026_804_MOESM22_ESM.zip]

Archive with 30 entries (23 files):
- Appendix Fig. S2/
- Appendix Fig. S2/S2A/
- Appendix Fig. S2/S2A/HaloTag-actin EGFP-LifeAct.tif
- Appendix Fig. S2/S2A/README.txt
- Appendix Fig. S2/S2A/Untrimmed image.tif
- Appendix Fig. S2/S2B/
- Appendix Fig. S2/S2B/EGFP-Lifeact.tif
- Appendix Fig. S2/S2B/HaloTag-actin.tif
- Appendix Fig. S2/S2B/Left.tif
- Appendix Fig. S2/S2B/Merge.tif
- Appendix Fig. S2/S2B/README.txt
- Appendix Fig. S2/S2B/Untrimmed image.tif
- Appendix Fig. S2/S2C/
- Appendix Fig. S2/S2C/1.tif
- Appendix Fig. S2/S2C/2.tif
- Appendix Fig. S2/S2C/Side view view.tif
- Appendix Fig. S2/S2C/Top view (left).tif
- Appendix Fig. S2/S2C/Top view (right).tif
- Appendix Fig. S2/S2D/
- Appendix Fig. S2/S2D/Cortactin.tif
- Appendix Fig. S2/S2D/L1.tif
- Appendix Fig. S2/S2D/Shootin1b.tif
- Appendix Fig. S2/S2E/
- Appendix Fig. S2/S2E/Left untrimmed image.tif
- Appendix Fig. S2/S2E/Left.tif
- Appendix Fig. S2/S2E/README.txt
- Appendix Fig. S2/S2E/Right untrimmed image.tif
- Appendix Fig. S2/S2E/Right.tif
- Appendix Fig. S2/S2F/
- Appendix Fig. S2/S2F/S2F.xlsx
