# Supplementary material for: Spontaneous membrane protrusion and cell morphogenesis via self-propelled actin filaments
Source: EMBO Rep. 2026 Jun 25;27(14):3964–81. doi: 10.1038/s44319-026-00804-6 (PMC13400641; doi:10.1038/s44319-026-00804-6)
Supplement: Supplementary file 22 — Figure Source Data for Appendix Fig. S2 [file 44319_2026_804_MOESM22_ESM.zip › Appendix Fig. S2/S2A/README.txt]

White frames indicate the data represented in Appendix Fig. 2A.
