# Supplementary material for: Spontaneous membrane protrusion and cell morphogenesis via self-propelled actin filaments
Source: EMBO Rep. 2026 Jun 25;27(14):3964–81. doi: 10.1038/s44319-026-00804-6 (PMC13400641; doi:10.1038/s44319-026-00804-6)
Supplement: Supplementary file 22 — Figure Source Data for Appendix Fig. S2 [file 44319_2026_804_MOESM22_ESM.zip › Appendix Fig. S2/S2F/S2F.xlsx]

## Sheet: Appendix Fig. S2F
Appendix Fig. S2F: Quantification of shootin1b-F-actin colocalization using Pearson’s correlation coefficient.
	Number of cells	Pearson's correlation coefficient		Sample Size	12
	1	0.74		Degrees of Freedom	10
	2	0.57		Two-tailed p-value	0.043079
	3	0.82
	4	0.62
	5	0.43
	6	0.62
	7	0.31
	8	0.49
	9	0.32
	10	0.72
	11	0.75
	12	0.7
	Average	0.590833
	SEM	0.0470735
