# Supplementary material for: Spontaneous membrane protrusion and cell morphogenesis via self-propelled actin filaments
Source: EMBO Rep. 2026 Jun 25;27(14):3964–81. doi: 10.1038/s44319-026-00804-6 (PMC13400641; doi:10.1038/s44319-026-00804-6)
Supplement: Supplementary file 23 — Figure Source Data for Appendix Fig. S3 [file 44319_2026_804_MOESM23_ESM.zip]

Archive with 16 entries (12 files):
- Appendix Fig. S3/
- Appendix Fig. S3/S3A/
- Appendix Fig. S3/S3A/Actin.png
- Appendix Fig. S3/S3A/Untrimmed image.png
- Appendix Fig. S3/S3A/VASP.png
- Appendix Fig. S3/S3B/
- Appendix Fig. S3/S3B/CK666 untrimmed image.tif
- Appendix Fig. S3/S3B/CK666.tif
- Appendix Fig. S3/S3B/DMSO untrimmed image.tif
- Appendix Fig. S3/S3B/DMSO.tif
- Appendix Fig. S3/S3B/README.txt
- Appendix Fig. S3/S3B/S3B.xlsx
- Appendix Fig. S3/S3C.xlsx
- Appendix Fig. S3/S3D/
- Appendix Fig. S3/S3D/Actin.tif
- Appendix Fig. S3/S3D/Shootin1b.tif
