# Supplementary material for: Spontaneous membrane protrusion and cell morphogenesis via self-propelled actin filaments
Source: EMBO Rep. 2026 Jun 25;27(14):3964–81. doi: 10.1038/s44319-026-00804-6 (PMC13400641; doi:10.1038/s44319-026-00804-6)
Supplement: Supplementary file 23 — Figure Source Data for Appendix Fig. S3 [file 44319_2026_804_MOESM23_ESM.zip › Appendix Fig. S3/S3B/S3B.xlsx]

## Sheet: Appendix Fig. S3B
Appendix Fig. S3B: Translocation velocities of filopodium-type F-actin assemblies with actin polymerization inhibitor (µm/min)
		CK666			Normality test	D'Agostino & Pearson normality test
	Number of filopodium-type F-actin assemblies	Before	After			Before	After
	1	1.69333	1.38462		Number of filopodium-type F-actin assemblies	56	28
	2	1.50923	1.735		K2	33.1262	4.90571
	3	4.752	2.15429		P value	6.40825e-08	0.0860474
	4	2.8275	0.604528		Passed normality test (alpha=0.05)?	No	No
	5	2.00308	1.416
	6	1.41	1.134
	7	3.34714	0.426		Statistical test	Two-tailed Mann-Whitny U-test
	8	4.34	0.694286			Before vs After
	9	2.03333	1.30667
	10	1.10182	0.68		P value	6.45132e-05
	11	1.16857	1.32		Significantly different (P < 0.05)?	Yes
	12	2.28	0.964615		Sum of ranks in column A,B	2789.5 , 780.5
	13	0.969	2.3		Mann-Whitney U	374.5
	14	1.28417	0.81		Difference: Actual	-0.71891
	15	1.5625	0.675		Difference: Hodges-Lehmann	-0.590993
	16	1.73143	0.290625
	17	0.731667	0.568
	18	1.08632	1.52769
	19	1.2	0.2928
	20	3.14571	1.1175
	21	0.9005	0.317838
	22	1.12125	0.582857
	23	0.854563	0.648
	24	1.03522	1.11375
	25	1.40211	0.308276
	26	1.44	0.529091
	27	0.834146	0.45
	28	1.52	0.586667
	29	1.08
	30	1.07917
	31	0.9925
	32	1.13897
	33	0.977647
	34	2.07857
	35	1.3605
	36	0.9405
	37	1.236
	38	6.096
	39	2.06
	40	1.79077
	41	0.486
	42	0.328571
	43	3.345
	44	2.7075
	45	1.76727
	46	1.015
	47	1.416
	48	1.21333
	49	1.98
	50	1.47857
	51	3.246
	52	2.76
	53	0.36
	54	1.50857
	55	0.676
	56	1.15714
	Average	1.70643	0.92636
	SEM	0.145425	0.102288
