# Supplementary material for: Spontaneous membrane protrusion and cell morphogenesis via self-propelled actin filaments
Source: EMBO Rep. 2026 Jun 25;27(14):3964–81. doi: 10.1038/s44319-026-00804-6 (PMC13400641; doi:10.1038/s44319-026-00804-6)
Supplement: Supplementary file 23 — Figure Source Data for Appendix Fig. S3 [file 44319_2026_804_MOESM23_ESM.zip › Appendix Fig. S3/S3C.xlsx]

## Sheet: Appendix Fig. S3C
Appendix Fig. S3C: Length of filopodium-type F-actin assemblies with actin associated protein inhibitor (µｍ)
		DMSO		CK666		SMIFH2		VASP RNAi		CK666				Normality test	D'Agostino & Pearson normality test		D'Agostino & Pearson normality test		D'Agostino & Pearson normality test		D'Agostino & Pearson normality test		D'Agostino & Pearson normality test
	Number of filopodium-type F-actin assemblies	Before	After	Before	After	Before	After	－	＋	Before	After				DMSO		Cytochalasin B		SMIFH2		VASP RNAi		CK666
	1	9.07	5.21	6.29	4.2	5.61	3.94	3.28	0.912	3.49	3.53				Before	After	Before	After	Before	After	-	+	Before	After
	2	5.47	3.41	6.41	3.88	5.28	4.41	1.824	1.503	2.25	2.42			Number of filopodium-type F-actin assemblies	34	32	66	32	73	31	90	81	56	28
	3	8.8	7.2	4.4	3.12	5.34	4.49	1.284	2.343	4.47	6.67			K2	4.99122	20.9899	10.0717	4.83399	1.76439	3.12707	30.8839	40.4467	12.9593	16.033
	4	5.6	4	9.3	2.54	3.93	4.69	2.655	1.711	2.83	5.83			P value	0.0824463	2.76758e-05	0.00650057	0.0891893	0.413873	0.209394	1.9663e-07	1.64862e-09	0.00153435	0.000329969
	5	7.68	12.21	6.74	2.79	5.8	3.61	4.474	1.089	3.9	4.64			Passed normality test (alpha=0.05)?	Yes	No	No	Yes	Yes	Yes	No	No	No	No
	6	7.27	6.48	4	2.31	6.21	5.54	2.461	1.731	4.66	2.84
	7	6.28	7.6	4.04	2.22	3.61	2.93	4.142	2.122	3.67	2.55			Statistical test	DMSO		Cytochalasin B		SMIFH2		VASP RNAi		CK666
	8	7.01	5.27	9.09	4.47	3.48	4.87	1.446	2.36	2.42	2.14				Before vs After		Before vs After		Before vs After		-	+	Before vs After
	9	3.62	4.47	4.05	1.44	5.01	2.75	4.786	1.935	2.45	2.92				Two-tailed Mann-Whitny U-test		Two-tailed Mann-Whitny U-test		Two-tailed Mann-Whitny U-test		Two-tailed Mann-Whitny U-test		Two-tailed Mann-Whitny U-test
	10	5.67	3.27	6.57	2.67	3.24	3.55	5.291	1.988	3.1	1.73			P value	0.616741		8.90157e-07		0.00549022		9.91804e-06		3.26517e-05
	11	4.47	3.9	4.9	3.22	3.8	3.48	3.615	2.266	2.93	2.14			Significantly different (P < 0.05)?	No		Yes		Yes		Yes		Yes
	12	3.87	3.81	5.84	4.6	3.6	4.83	1.763	1.476	3.08	3.05			Sum of ranks in column A,B	1099.5 , 1111.5		3890 , 961		1800.5 , 900.5		9147.5 , 5558.5		2804.5 , 765.5
	13	5.8	3.6	4.25	4.04	6.14	4.88	0.919	1.72	3.9	2.21			Mann-Whitney U	504.5		433		404.5		2237.5		359.5
	14	3.47	3.01	5.75	4.16	3.72	2.53	1.519	1.774	5.81	2			Difference: Actual	0.315		-1.57		-0.465		-0.447		-1.03
	15	4.34	4.54	4.3	4.07	5.75	3.26	2.458	1.711	3.59	3.41			Difference: Hodges-Lehmann	0.2		-1.535		-0.81		-0.448		-1.07
	16	3.76	5.4	4.1	4.04	6.88	2.81	2.152	1.995	2.47	2.99
	17	5.41	6	3.84	2.95	3.67	2.58	3.34	2.045	4.49	3
	18	4.41	7.07	8.01	2.43	4.34	4.94	2.378	1.959	4.41	4.31
	19	4.34	4.34	7.83	2.06	3.93	3.8	1.971	2.395	4.5	2.91
	20	3.1	2.91	8.87	1.99	4.88	1.64	2.231	2.176	3.7	1.58
	21	5.08	5.21	3.37	3.35	5.03	3.85	1.933	2.055	8.95	3.83
	22	5.6	3.1	4.99	1.78	3.62	3.01	2.37	0.984	3.11	2.25
	23	4.6	8.34	3.86	1.69	3.21	4.12	2.48	1.826	5.98	1.6
	24	5.67	4.61	4.29	1.27	4.76	2.7	1.218	2.238	6.51	2.53
	25	4	4.67	2.69	3.51	2.25	4.06	0.816	1.97	5.05	2.7
	26	3.67	7.08	3.97	2.21	3.46	2.86	3.203	1.313	5.67	3.18
	27	4.14	5.68	5.19	2.37	4.87	2.44	2.667	1.219	6.15	2.16
	28	4.49	3.97	2	1.46	2.73	2.25	1.543	1.426	5.74	2.6
	29	3.41	2.77	2.6	1.23	3.18	2.39	2.629	1.445	5.27
	30	2.81	5	2.46	1.18	5.65	2.23	5.373	2.18	5.01
	31	3.28	4.84	4.07	1.01	4.66	2.5	3.252	0.968	5.34
	32	2.03	5.16	4.4	2.65	3.34		3.248	1.769	3.14
	33	2.62		4.27		3.683		2.565	1.347	3.67
	34	3.6		4.17		4.17		2.512	1.049	2.94
	35			2.48		2.82		2.18	2.639	6.35
	36			1.72		3.96		3.386	1.023	8.49
	37			2.4		2.44		2.853	1.014	5.27
	38			1.89		4.51		2.591	0.638	4.9
	39			1.83		5.14		2.457	0.968	6.35
	40			4.06		3.72		2.247	1.333	5.1
	41			3.53		5.68		2.25	1.67	3.28
	42			2.01		2.33		1.883	0.696	3.13
	43			2.69				2.298	1.058	2.83
	44			6.27				1.14	1.394	4.19
	45			4.6				1.246	1.09	4.23
	46			4.12				1.19	2.056	2.67
	47			4.36				1.148	1.367	3.21
	48			6.41				0.828	0.706	2.49
	49			3.33				1.505	1.023	3.67
	50			4.83				1.213	1.904	4.12
	51			3.96				1.399	1.151	5
	52			3.82				1.442	1.819	2.3
	53			4.16				1.373	1.171	3.27
	54			4.87				1.592	2.912	2.99
	55			5.21				1.034	2.017	3.27
	56			5.2				1.216	2.202	2.89
	57			5.54				1.855	4.726
	58			4.26				1.622	2.615
	59			2.92				1.936	1.598
	60			4.66				1.799	0.861
	61			3.65				1.1	1.407
	62			2.45				1.922	1.217
	63			2.79				1.838	0.425
	64			2.51				2.327	1.127
	65			1.96				1.368	1.13
	66			4.36				1.877	1.179
	67							1.907	1.126
	68							2.655	1.19
	69							1.987	1.59
	70							2.025	1.242
	71							2.677	1.482
	72							1.644	1.695
	73							2.474	1.706
	74							1.27	1.669
	75							1.532	0.825
	76							1.393	1.368
	77							1.1	1.633
	78							1.662	2.573
	79							2.673	0.705
	80							2.102	1.3
	81							1.393	1.59
	82							2.391
	83							1.903
	84							2.176
	85							1.964
	86							1.291
	87							2.081
	88							1.795
	89							1.368
	90							2.412
	Average	4.83647	5.12906	4.3903	2.71594	4.27221	3.48194	2.13098	1.59049	4.19018	2.99
	SEM	0.284534	0.338181	0.214485	0.186675	0.174777	0.178465	0.0964352	0.0701919	0.196199	0.220344
