# Supplementary material for: Spontaneous membrane protrusion and cell morphogenesis via self-propelled actin filaments
Source: EMBO Rep. 2026 Jun 25;27(14):3964–81. doi: 10.1038/s44319-026-00804-6 (PMC13400641; doi:10.1038/s44319-026-00804-6)
Supplement: Supplementary file 24 — Figure Source Data for Appendix Fig. S4 [file 44319_2026_804_MOESM24_ESM.zip]

Archive with 2 entries (1 files):
- Appendix Fig. S4/
- Appendix Fig. S4/Laminin.tif
