# Supplementary material for: Spontaneous membrane protrusion and cell morphogenesis via self-propelled actin filaments
Source: EMBO Rep. 2026 Jun 25;27(14):3964–81. doi: 10.1038/s44319-026-00804-6 (PMC13400641; doi:10.1038/s44319-026-00804-6)
Supplement: Supplementary file 25 — Figure Source Data for Appendix Fig. S5 [file 44319_2026_804_MOESM25_ESM.zip]

Archive with 10 entries (9 files):
- Appendix Fig. S5/
- Appendix Fig. S5/S5A.xlsx
- Appendix Fig. S5/S5B.xlsx
- Appendix Fig. S5/S5C.xlsx
- Appendix Fig. S5/S5D.xlsx
- Appendix Fig. S5/S5E.xlsx
- Appendix Fig. S5/S5G.tif
- Appendix Fig. S5/S5H.xlsx
- Appendix Fig. S5/S5I.xlsx
- Appendix Fig. S5/S5J.xlsx
