# Supplementary material for: Spontaneous membrane protrusion and cell morphogenesis via self-propelled actin filaments
Source: EMBO Rep. 2026 Jun 25;27(14):3964–81. doi: 10.1038/s44319-026-00804-6 (PMC13400641; doi:10.1038/s44319-026-00804-6)
Supplement: Supplementary file 25 — Figure Source Data for Appendix Fig. S5 [file 44319_2026_804_MOESM25_ESM.zip › Appendix Fig. S5/S5A.xlsx]

## Sheet: Appendix Fig. S5A
Appendix Fig. S5A: Distribution of the lifetime of filopodium-type SpTAs in WT U251 cells.
	Lifetime (sec)	Frequency (%)
	0	0
	50	0
	100	5
	150	16
	200	16
	250	16
	300	13
	350	7
	400	9
	450	3
	500	2
	550	1
	600	2
	650	3
	700	2
	750	1
	800	1
	850	0
	900	0
	950	0
	1000	1
	1050	0
	1100	0
	1150	0
	1200	0
	1250	0
	1300	2
