# Supplementary material for: Spontaneous membrane protrusion and cell morphogenesis via self-propelled actin filaments
Source: EMBO Rep. 2026 Jun 25;27(14):3964–81. doi: 10.1038/s44319-026-00804-6 (PMC13400641; doi:10.1038/s44319-026-00804-6)
Supplement: Supplementary file 25 — Figure Source Data for Appendix Fig. S5 [file 44319_2026_804_MOESM25_ESM.zip › Appendix Fig. S5/S5B.xlsx]

## Sheet: Appendix Fig. S5B
Appendix Fig. S5B: Distribution of the lifetime of filopodium-type SpTAs in shootin1b KO#1 U251 cells.
	Lifetime (sec)	Frequency (%)
	0	0
	50	10
	100	21
	150	19
	200	19
	250	11
	300	3
	350	1
	400	3
	450	1
	500	3
	550	3
	600	1
	650	1
	700	0
	750	1
	800	0
	850	0
	900	1
	950	0
	1000	0
	1050	0
	1100	0
	1150	1
	1200	0
	1250	0
	1300	1
