# Supplementary material for: Spontaneous membrane protrusion and cell morphogenesis via self-propelled actin filaments
Source: EMBO Rep. 2026 Jun 25;27(14):3964–81. doi: 10.1038/s44319-026-00804-6 (PMC13400641; doi:10.1038/s44319-026-00804-6)
Supplement: Supplementary file 25 — Figure Source Data for Appendix Fig. S5 [file 44319_2026_804_MOESM25_ESM.zip › Appendix Fig. S5/S5C.xlsx]

## Sheet: Appendix Fig. S5C
Appendix Fig. S5C: Lifetime of filopodium-type SpTAs in WT and shootin1b KO#1 U251 cells
		Actin wave lifetime (sec)			Normality test	D'Agostino & Pearson normality test
	Number of SpTAs	WT	KO#1			WT	KO#1
	1	230	120		Number of SpTAs	100	100
	2	190	270		K2	108.487	79.7153
	3	210	150		P value	<0.000000000000001	<0.000000000000001
	4	240	260		Passed normality test (alpha=0.05)?	No	No
	5	250	70
	6	430	80
	7	450	160		Statistical test	SpTA lifetime (sec)
	8	720	170			WT vs KO#1
	9	690	120			Two-tailed Mann-Whitny U-test
	10	190	110		P value	<0.0001
	11	430	90		Significantly different (P < 0.05)?	Yes
	12	320	150		Sum of ranks in column A,B	12031.5 , 8068.5
	13	530	150		Mann-Whitney U	3018.5
	14	100	70		Difference: Actual	-90
	15	220	70		Difference: Hodges-Lehmann	-90
	16	740	190
	17	630	130
	18	1890	140
	19	690	90
	20	1970	110
	21	800	100
	22	360	170
	23	210	240
	24	240	140
	25	180	550
	26	410	170
	27	450	270
	28	200	70
	29	210	410
	30	360	240
	31	290	240
	32	120	180
	33	160	100
	34	260	670
	35	1030	200
	36	250	1160
	37	590	340
	38	310	420
	39	380	410
	40	340	500
	41	200	910
	42	390	190
	43	250	240
	44	400	510
	45	370	480
	46	310	600
	47	260	1330
	48	180	140
	49	250	230
	50	660	270
	51	390	120
	52	220	70
	53	340	190
	54	240	170
	55	310	270
	56	180	160
	57	400	140
	58	250	120
	59	270	150
	60	190	180
	61	230	190
	62	190	270
	63	270	270
	64	430	200
	65	320	260
	66	310	180
	67	220	290
	68	220	750
	69	460	210
	70	510	330
	71	100	230
	72	170	240
	73	330	220
	74	240	100
	75	300	250
	76	390	230
	77	620	190
	78	160	130
	79	220	210
	80	150	380
	81	150	60
	82	270	140
	83	330	90
	84	290	240
	85	110	300
	86	260	270
	87	400	570
	88	330	140
	89	270	220
	90	290	150
	91	410	540
	92	420	200
	93	170	220
	94	140	550
	95	750	200
	96	330	140
	97	170	100
	98	280	200
	99	170	140
	100	160	130
	Average	358.7	254.8
	SEM	28.3448	21.1538
