# Supplementary material for: Spontaneous membrane protrusion and cell morphogenesis via self-propelled actin filaments
Source: EMBO Rep. 2026 Jun 25;27(14):3964–81. doi: 10.1038/s44319-026-00804-6 (PMC13400641; doi:10.1038/s44319-026-00804-6)
Supplement: Supplementary file 25 — Figure Source Data for Appendix Fig. S5 [file 44319_2026_804_MOESM25_ESM.zip › Appendix Fig. S5/S5D.xlsx]

## Sheet:  Appendix Fig. S5D
Appendix Fig. S5D: Distribution of the degree of the change in travelling direction of filopodium-type SpTAs in 50 sec.
	Angle of directional change in 50 s (º)	Frequency (%)
	-35	0
	-30	1.17647
	-25	2.35294
	-20	7.05882
	-15	4.70588
	-10	11.7647
	-5	15.2941
	0	36.4706
	5	8.23529
	10	5.88235
	15	2.35294
	20	1.17647
	25	3.52941
	30	0
	35	0
