# Supplementary material for: Spontaneous membrane protrusion and cell morphogenesis via self-propelled actin filaments
Source: EMBO Rep. 2026 Jun 25;27(14):3964–81. doi: 10.1038/s44319-026-00804-6 (PMC13400641; doi:10.1038/s44319-026-00804-6)
Supplement: Supplementary file 25 — Figure Source Data for Appendix Fig. S5 [file 44319_2026_804_MOESM25_ESM.zip › Appendix Fig. S5/S5E.xlsx]

## Sheet:  Appendix Fig. S5E
Appendix Fig. S5E: Length of filopodium-type SpTAs
	Number of SpTAs	Actin wave length (um)
	1	6.45
	2	3.38
	3	5.74
	4	5.19
	5	4.4
	6	5.34
	7	5
	8	3.29
	9	4.11
	10	6.07
	11	4.67
	12	4.84
	13	5.4
	14	4.65
	15	4.09
	16	4.78
	17	4
	18	4.01
	19	3.01
	20	2.74
	21	4.27
	22	4.45
	23	4.43
	24	5.14
	25	3.72
	26	4.58
	27	5.5
	28	2.47
	29	2.67
	30	3.27
	31	3.34
	32	3.15
	33	6.07
	34	3.14
	35	4.05
	36	2.48
	37	2.74
	38	2.49
	39	2.76
	40	3.52
	Average	4.135
	SEM	0.175006
