# Supplementary material for: Spontaneous membrane protrusion and cell morphogenesis via self-propelled actin filaments
Source: EMBO Rep. 2026 Jun 25;27(14):3964–81. doi: 10.1038/s44319-026-00804-6 (PMC13400641; doi:10.1038/s44319-026-00804-6)
Supplement: Supplementary file 25 — Figure Source Data for Appendix Fig. S5 [file 44319_2026_804_MOESM25_ESM.zip › Appendix Fig. S5/S5H.xlsx]

## Sheet: Appendix Fig. S5H
Appendix Fig. S5H:The accumulation rates of actin filaments at cell periphery in model data
	Number of model data	F-actin intensity ratio (periphery/cell)
	1	1.3741
	2	1.3294
	3	1.36
	4	1.3798
	5	1.39
	6	1.336
	7	1.3444
	8	1.3516
	9	1.3288
	10	1.3948
	11	1.3211
	12	1.3492
	13	1.3741
	14	1.3824
	15	1.3294
	16	1.357
	17	1.3344
	18	1.3108
	19	1.3394
	20	1.3349
	Average	1.35108
	SEM	0.00545711
