# Supplementary material for: Spontaneous membrane protrusion and cell morphogenesis via self-propelled actin filaments
Source: EMBO Rep. 2026 Jun 25;27(14):3964–81. doi: 10.1038/s44319-026-00804-6 (PMC13400641; doi:10.1038/s44319-026-00804-6)
Supplement: Supplementary file 25 — Figure Source Data for Appendix Fig. S5 [file 44319_2026_804_MOESM25_ESM.zip › Appendix Fig. S5/S5I.xlsx]

## Sheet: Appendix Fig. S5I
Appendix Fig. S5I:The accumulation rates of actin filaments at cell periphery in U251 cells
	Number of model data	F-actin intensity ratio (periphery/cell)
	1	1.29398
	2	1.41822
	3	1.05711
	4	1.0968
	5	0.83878
	6	1.19614
	7	1.49127
	8	0.822397
	9	0.712682
	10	1.04955
	11	1.16145
	12	0.972794
	13	1.31145
	Average	1.09405
	SEM	0.0689505
