# Supplementary material for: Spontaneous membrane protrusion and cell morphogenesis via self-propelled actin filaments
Source: EMBO Rep. 2026 Jun 25;27(14):3964–81. doi: 10.1038/s44319-026-00804-6 (PMC13400641; doi:10.1038/s44319-026-00804-6)
Supplement: Supplementary file 25 — Figure Source Data for Appendix Fig. S5 [file 44319_2026_804_MOESM25_ESM.zip › Appendix Fig. S5/S5J.xlsx]

## Sheet: Appendix Fig. S5J
Appendix Fig. S5J: Lifetime of filopodiua in WT and shootin1b KO#1 U251 cells
		Actin wave lifetime (sec)			Normality test	D'Agostino & Pearson normality test
	Number of SpTAs	WT	KO#1			WT	KO#1
	1	320	250		Number of SpTAs	24	23
	2	160	140		K2	34.4481	9.44252
	3	240	110		P value	3.30888e-08	0.00890397
	4	250	150		Passed normality test (alpha=0.05)?	No	No
	5	310	200
	6	310	150
	7	670	280		Statistical test	SpTA lifetime (sec)
	8	240	280			WT vs KO#1
	9	380	450			Two-tailed Mann-Whitny U-test
	10	260	130		P value	0.000240368
	11	160	60		Significantly different (P < 0.05)?	Yes
	12	290	100		Sum of ranks in column A,B	742.5 , 385.5
	13	1110	460		Mann-Whitney U	109.5
	14	410	80		Difference: Actual	-155
	15	380	140		Difference: Hodges-Lehmann	-110
	16	380	150
	17	240	220
	18	150	80
	19	190	240
	20	330	90
	21	300	240
	22	350	200
	23	110	130
	24	340
	Average	328.333	188.261
	SEM	41.168	22.1801
