# Supplementary material for: Spontaneous membrane protrusion and cell morphogenesis via self-propelled actin filaments
Source: EMBO Rep. 2026 Jun 25;27(14):3964–81. doi: 10.1038/s44319-026-00804-6 (PMC13400641; doi:10.1038/s44319-026-00804-6)
Supplement: Supplementary file 26 — Figure Source Data for Appendix Fig. S6 [file 44319_2026_804_MOESM26_ESM.zip]

Archive with 7 entries (4 files):
- Appendix Fig. S6/
- Appendix Fig. S6/S6A/
- Appendix Fig. S6/S6A/F-actin.tif
- Appendix Fig. S6/S6D/
- Appendix Fig. S6/S6D/KO.tif
- Appendix Fig. S6/S6D/S6D.xlsx
- Appendix Fig. S6/S6D/WT.tif
