# Supplementary material for: Spontaneous membrane protrusion and cell morphogenesis via self-propelled actin filaments
Source: EMBO Rep. 2026 Jun 25;27(14):3964–81. doi: 10.1038/s44319-026-00804-6 (PMC13400641; doi:10.1038/s44319-026-00804-6)
Supplement: Supplementary file 26 — Figure Source Data for Appendix Fig. S6 [file 44319_2026_804_MOESM26_ESM.zip › Appendix Fig. S6/S6D/S6D.xlsx]

## Sheet: Appendix Fig. S6D
Appendix Fig. S6D: Migration start time after Lat A washout in WT and Shootin1b-KO cells.
		Migration start time after Lat A washout (min)				Normality test	D'Agostino & Pearson normality test
	Number of cells	WT	KO#1	KO#2			WT	KO#1	KO#2
	1	10	43	6		Number of cells	28	40	35
	2	15	42	57		K2	14.67	15.36	13.17
	3	32	8	20		P value	0.0007	0.0005	0.0014
	4	45	17	5		Passed normality test (alpha=0.05)?	No	No	No
	5	40	42	12
	6	36	102	79
	7	92	61	52		Statistical test	Migration start time after Lat A washout
	8	10	60	27			WT vs KO#1	WT vs KO#2	KO#1 vs KO#2
	9	15	83	128			Two-tailed Mann-Whitny U-test	Two-tailed Mann-Whitny U-test	Two-tailed Mann-Whitny U-test
	10	31	58	14		P value	0.017	0.039	0.762
	11	50	39	64		Significantly different (P < 0.05)?	Yes	Yes	No
	12	41	13	34		Sum of ranks in column A,B	775.5 , 1571	747 , 1269	1491 , 1359
	13	55	50	43		Mann-Whitney U	369.5	341	671
	14	51	63	114		Difference: Actual	12.5	26	13.5
	15	21	69	154		Difference: Hodges-Lehmann	13	20.5	2.5
	16	58	162	115
	17	37	54	30
	18	39	26	115
	19	37	38	84
	20	36	44	82
	21	35	40	27
	22	113	21	242
	23	14	25	67
	24	110	35	206
	25	35	118	75
	26	21	176	73
	27	36	48	74
	28	35	49	28
	29		101	17
	30		48	41
	31		217	62
	32		129	21
	33		114	100
	34		34	44
	35		18	135
	36		88
	37		12
	38		127
	39		34
	40		72
	Average	41.0714	64.5	69.9143
	SEM	4.84871	7.41611	9.20598
