# Supplementary material for: Spontaneous membrane protrusion and cell morphogenesis via self-propelled actin filaments
Source: EMBO Rep. 2026 Jun 25;27(14):3964–81. doi: 10.1038/s44319-026-00804-6 (PMC13400641; doi:10.1038/s44319-026-00804-6)
Supplement: Supplementary file 27 — Figure Source Data for Appendix Fig. S7 [file 44319_2026_804_MOESM27_ESM.zip]

Archive with 14 entries (11 files):
- Appendix Fig. S7/
- Appendix Fig. S7/S7A/
- Appendix Fig. S7/S7A/Lower.tif
- Appendix Fig. S7/S7A/README.txt
- Appendix Fig. S7/S7A/Upper.tif
- Appendix Fig. S7/S7B.xlsx
- Appendix Fig. S7/S7C.xlsx
- Appendix Fig. S7/S7D/
- Appendix Fig. S7/S7D/CK666 after.tif
- Appendix Fig. S7/S7D/CK666 before.tif
- Appendix Fig. S7/S7D/Cytochalasin B after.tif
- Appendix Fig. S7/S7D/Cytochalasin B before.tif
- Appendix Fig. S7/S7D/SMIFH2 after.tif
- Appendix Fig. S7/S7D/SMIFH2 before.tif
