# Supplementary material for: Spontaneous membrane protrusion and cell morphogenesis via self-propelled actin filaments
Source: EMBO Rep. 2026 Jun 25;27(14):3964–81. doi: 10.1038/s44319-026-00804-6 (PMC13400641; doi:10.1038/s44319-026-00804-6)
Supplement: Supplementary file 27 — Figure Source Data for Appendix Fig. S7 [file 44319_2026_804_MOESM27_ESM.zip › Appendix Fig. S7/S7B.xlsx]

## Sheet: Appendix Fig. S7B
Appendix Fig. S7B: Lifetime of filopodium-type F-actin assemblies with actin associated protein inhibitor (sec)
		DMSO		CK666		SMIFH2		VASP RNAi		CK666				Normality test	D'Agostino & Pearson normality test		D'Agostino & Pearson normality test		D'Agostino & Pearson normality test		D'Agostino & Pearson normality test		D'Agostino & Pearson normality test
	Number of filopodium-type F-actin assemblies	Before	After	Before	After	Before	After	－	＋	Before	After				DMSO		Cytochalasin B		SMIFH2		VASP RNAi		CK666
	1	380	130	250	720	220	180	630	120	90	390				Before	After	Before	After	Before	After	-	+	Before	After
	2	300	120	250	150	80	110	690	250	130	120			Number of filopodium-type F-actin assemblies	34	32	66	32	73	31	90	81	56	28
	3	630	60	320	170	160	100	150	130	50	210			K2	25.8672	6.92782	24.9488	52.0986	1.76439	3.12707	15.2746	33.4737	29.1097	9.84113
	4	220	160	140	100	210	210	310	110	80	530			P value	2.41546e-06	0.0313071	3.82326e-06	4.863e-12	16.7621	11.088	0.000482124	5.38621e-08	4.77436e-07	0.00729502
	5	300	340	160	260	160	80	240	120	130	100			Passed normality test (alpha=0.05)?	No	No	No	No	0.000229165	0.00391085	No	No	No	No
	6	340	150	280	150	160	90	690	320	300	100
	7	500	110	130	190	150	120	570	1000	140	200			Statistical test	DMSO		Cytochalasin B		SMIFH2		VASP RNAi		CK666
	8	280	220	240	290	120	90	70	480	30	70				Before vs After		Before vs After		Before vs After		-	+	Before vs After
	9	360	150	490	100	390	220	720	50	90	90				Two-tailed Mann-Whitny U-test		Two-tailed Mann-Whitny U-test		Two-tailed Mann-Whitny U-test		Two-tailed Mann-Whitny U-test		Two-tailed Mann-Whitny U-test
	10	180	130	160	170	120	90	350	330	110	60			P value	0.492581		0.25116		0.52516		0.70361		0.294863
	11	100	90	160	210	170	80	110	150	420	40			Significantly different (P < 0.05)?	No		No		No		No		No
	12	140	60	190	130	80	360	40	230	60	130			Sum of ranks in column A,B	1193 , 1018		3419 , 1432		3922.5 , 1537.5		7616.5 , 7089.5		2491 , 1079
	13	130	180	140	230	100	230	20	270	200	60			Mann-Whitney U	490		904		1041.5		3521.5		673
	14	310	180	170	220	90	260	50	270	720	60			Difference: Actual	-55		-25		-40		20		-15
	15	150	200	200	130	110	450	50	300	240	120			Difference: Hodges-Lehmann	-20		-20		-10		10		-20
	16	240	360	60	120	270	120	750	440	140	320
	17	380	160	200	80	130	70	110	230	720	150
	18	80	170	60	90	140	480	170	190	190	130
	19	140	310	420	100	140	440	130	210	210	250
	20	390	200	170	40	210	100	120	300	70	80
	21	1000	230	120	100	200	80	220	340	1200	370
	22	230	550	140	80	250	150	400	180	160	70
	23	240	370	80	90	120	100	430	340	1030	100
	24	140	490	100	40	210	90	510	200	670	160
	25	140	520	180	50	130	330	90	480	190	290
	26	200	200	220	160	60	70	380	60	150	330
	27	60	120	180	160	90	170	130	70	410	180
	28	330	610	90	120	180	170	510	710	120	90
	29	80	180	500	130	110	110	200	900	230
	30	110	390	220	110	170	60	420	1020	720
	31	490	340	130	60	200	150	160	510	480
	32	460	140	250	120	180		960	320	580
	33	120		150		150		310	320	680
	34	200		340		150		250	80	140
	35			210		160		160	360	400
	36			100		550		850	10	1200
	37			90		340		440	80	450
	38			230		510		560	20	50
	39			80		400		270	150	90
	40			560		340		690	140	130
	41			320		240		280	480	300
	42			350		210		1020	10	210
	43			500		380		390	320	40
	44			150		300		120	650	80
	45			110		260		170	870	110
	46			100		320		30	640	120
	47			100		180		70	190	100
	48			110		390		510	390	90
	49			220		350		40	220	80
	50			150		330		200	940	140
	51			150		410		530	440	100
	52			70		100		550	360	50
	53			60		80		470	130	180
	54			70		150		300	650	70
	55			160		90		10	710	150
	56			90		40		20	1430	70
	57			100		60		190	750
	58			70		70		80	900
	59			50		30		150	120
	60			80		50		520	220
	61			120		70		130	300
	62			180		90		540	120
	63			100		60		170	100
	64			50		30		340	90
	65			50		100		70	170
	66			80		70		40	80
	67					170		100	190
	68					140		110	250
	69					180		260	260
	70					200		50	80
	71					170		180	70
	72					120		40	340
	73					60		200	110
	74							210	140
	75							130	150
	76							80	70
	77							300	130
	78							130	190
	79							60	80
	80							250	110
	81							130	130
	82							340
	83							110
	84							270
	85							160
	86							180
	87							160
	88							650
	89							600
	90							400
	Average	275	238.125	178.03	152.188	180.959	172.903	288.333	313.21	269.464	171.429
	SEM	31.9013	25.5733	14.3648	20.9339	13.266	21.2619	24.441	30.9396	37.8423	22.7829
