# Supplementary material for: Spontaneous membrane protrusion and cell morphogenesis via self-propelled actin filaments
Source: EMBO Rep. 2026 Jun 25;27(14):3964–81. doi: 10.1038/s44319-026-00804-6 (PMC13400641; doi:10.1038/s44319-026-00804-6)
Supplement: Supplementary file 27 — Figure Source Data for Appendix Fig. S7 [file 44319_2026_804_MOESM27_ESM.zip › Appendix Fig. S7/S7C.xlsx]

## Sheet: Appendix Fig. S7C
Appendix Fig. S7C: De novo formation of filopodium-type F-actin assemblies with actin associated protein inhibitor (/µm2/min)
		DMSO		CK666		SMIFH2		VASP RNAi		CK666				Normality test	Shapiro-Wilk normality test		D'Agostino & Pearson normality test		D'Agostino & Pearson normality test		D'Agostino & Pearson normality test		Shapiro-Wilk normality test
	Number of cells	Before	After	Before	After	Before	After	－	＋	Before	After				DMSO		Cytochalasin B		SMIFH2		VASP RNAi		CK666
	1	0.00128168	0.00132411	0.000222445	0	0.000198757	0	0.000553	0.000185	0.00187064	0.000313407				Before	After	Before	After	Before	After	-	+	Before	After
	2	0.00118789	0.00163456	0.000588332	0.000238661	0.0011483	0.000147576	0.000307	0.001508	0.00197434	0.000433973			Number of cells	3	3	10	10	8	8	11	11	7	7
	3	0.00208992	0.00161868	0.000572629	8.07452e-05	0.00119354	0.000174317	7.45e-05	0.0003	0.00133553	4.42067e-05				W: 0.827	W: 0.788	K2: 5.92	K2: 10.7	K2: 3.73	K2: 19.8	K2: 25.1	K2: 15.7	W: 0.791	W: 0.769
	4			0.0015041	0.000222881	0.000681079	0.000125003	0.000216	6.94e-05	0.00112064	0.000617694			P value	0.180866	0.0867542	0.0517742	0.00463626	0.154352	4.97707e-05	3.50863e-06	0.000397029	0.0335393	0.0201587
	5			0.00225926	0.00198737	0.00110033	0.000749647	0.000636	0.000654	0.00640193	0.00172869			Passed normality test (alpha=0.05)?	Yes	Yes	No	No	Yes	No	No	No	No	No
	6			0.00314745	0.00105353	0.00154456	0.000294601	8.57e-05	0.000613	0.0145518	0.00568023
	7			0.0083043	0.00304749	0.00982952	0.0105627	0.000484	0.000153	0.0125971	0.00793359			Statistical test	DMSO		Cytochalasin B		SMIFH2		VASP RNAi		CK666
	8			0.000453501	0.000336028	0.00837228	0.00229305	0.000715	7.88e-05						Before vs After		Before vs After		Before vs After		-	+	Before vs After
	9			0.0129279	0.00587441			0.000596	3.55e-05						Two-tailed Mann-Whitny U-test		Two-tailed Mann-Whitny U-test		Two-tailed Mann-Whitny U-test		Two-tailed Mann-Whitny U-test		Two-tailed Mann-Whitny U-test
	10			0.00585629	0.00122414			0.002864	0.00021					P value	0.7		0.14314		0.130381		0.193187		0.0973193
	11							0.000238	0.000118					Significantly different (P < 0.05)?	No		No		No		No		No
														Sum of ranks in column A,B	9 , 12		125 , 85		83 , 53		147 , 106		66 , 39
	Average	0.00151983	0.00152578	0.00358362	0.00140653	0.00300855	0.00179336	0.000615382	0.000356791	0.00569314	0.00239311			Mann-Whitney U	3		30		17		40		11
	SEM	0.000233787	8.24167e-05	0.00126557	0.00055495	0.00125715	0.00119776	0.00022376	0.000125151	0.00199479	0.00109522			Difference: Actual	0.000336998		-0.0011869		-0.000936463		-0.000299		-0.00135664
														Difference: Hodges-Lehmann	0.000136223		-0.000580481		-0.000876321		-0.0001466		-0.00143667
